# Supplementary material for: Transcriptomic Profiling Identifies Disease-Specific miRNA–mRNA Regulatory Networks in Systemic Sclerosis
Source: Biomolecules. 2026 Jul 7;16(7):994. doi: 10.3390/biom16070994 (PMC13406423; doi:10.3390/biom16070994)
Supplement: Supplementary file 1 [file biomolecules-16-00994-s001.zip]

Archive with 1 entries (1 files):
- biomolecules-4373155-supplementary.xlsx
