# Supplementary material for: Transcriptomic Profiling Identifies Disease-Specific miRNA–mRNA Regulatory Networks in Systemic Sclerosis
Source: Biomolecules. 2026 Jul 7;16(7):994. doi: 10.3390/biom16070994 (PMC13406423; doi:10.3390/biom16070994)
Supplement: Supplementary file 1 [file biomolecules-16-00994-s001.zip › biomolecules-4373155-supplementary.xlsx]

## Sheet: Table S1.
Table S1. Differentially expressed miRNAs in peripheral blood mononuclear cells (PBMCs) of systemic sclerosis (SSc) patients compared to healthy controls.
Gene ID	q	p	Regulation	FC	Log FC	Accession	Gene Type	DB Refs	Description
MI0000085_2	5.562283E-4	4.0630263E-7	up	1.67744	0.746262	hsa-miR-27a-5p	miRNA	miRBase:MI0000085	This miRNA was previously named miR-27 [1,2] but is renamed here to avoid confusion with the more recently described miR-27b (MIR:MI0000440).
MI0016091_1	0.010790739	2.5385716E-5	up	2.60113	1.37914	hsa-miR-3690	miRNA	miRBase:MI0016091
MI0003760_1	0.010790739	2.541344E-5	down	-1.429212	-0.5152199	hsa-miR-671-5p	miRNA	miRBase:MI0003760	The mature sequence shown here represents the most commonly cloned form from large-scale cloning studies [2].
MI0000071_1	0.010790739	3.3572673E-5	down	-1.3341906	-0.415965	hsa-miR-17-5p	miRNA	miRBase:MI0000071|RFAM:RF00051
MI0000076_1	0.010790739	4.7293233E-5	down	-1.3703476	-0.4545419	hsa-miR-20a-5p	miRNA	miRBase:MI0000076
MI0000542_1	0.010790739	4.7293233E-5	down	-1.2202077	-0.28712672	hsa-miR-320a-3p	miRNA	miRBase:MI0000542
MI0000113_2	0.012951514	6.6223954E-5	down	-1.4856049	-0.57105047	hsa-miR-106a-5p	miRNA	miRBase:MI0000113|RFAM:RF00051	This miRNA was not cloned in reference [1], rather it was identified by homology to miR-91 (MIR:MI0000071). This sequence is localised to chromosome X and was named mir-106-X in [1]. Mouse and human miR-106a (MIR:MI0000406 and MIR:MI0000113) differ at two positions but the precursor sequences are clearly closely related. The sequences are also related to mir-17 (MIR:MI0000071 and MIR:MI0000687). …
MI0000090_2	0.0147718005	8.63217E-5	up	1.8263278	0.8689457	hsa-miR-32-5p	miRNA	miRBase:MI0000090	The mature sequence shown here represents the most commonly cloned form from large-scale cloning studies [2].
MI0006353_1	0.015873779	1.0504148E-4	down	-1.7223638	-0.7843899	hsa-miR-1291	miRNA	miRBase:MI0006353
MI0000816_1	0.015873779	1.275468E-4	down	-1.4112955	-0.49702013	hsa-miR-335-5p	miRNA	miRBase:MI0000816	This sequence is the predicted homologue of a miRNA cloned from rat neuronal tissue [1,2], later verified in human [3].
MI0000093_1	0.015873779	1.275468E-4	up	1.8392377	0.87910795	hsa-miR-92a-1-5p	miRNA	miRBase:MI0000093	Human miR-92a (previously named miR-92 here) has two predicted hairpin precursor sequences: mir-92a-1 (MIR:MI0000093) on chromosome 13 (named mir-92-13 in [1]) and mir-92a-2 (MIR:MI0000094) on chromosome X (named mir-92-X in [1]). miR-92a has also been cloned from mouse embryonic stem cells [2] and is predicted to be expressed from two closely related precursor hairpins (MIR:MI0000719 and MIR:MI0…
MI0001445_2	0.016541721	1.4499683E-4	up	1.1380701	0.18658943	hsa-miR-423-3p	miRNA	miRBase:MI0001445	miR-423 (renamed miR-423-3p here) is expressed in human promyelocytic leukemia (HL-60) cells [1]. The level of expression was shown to be up-regulated 48 hours after TPA-induction. The mature sequence shown here represents the most commonly cloned form from large-scale cloning studies [2].
MI0000070_1	0.025260512	2.3987338E-4	up	1.6628468	0.7336553	hsa-miR-16-1-3p	miRNA	miRBase:MI0000070	Human miR-16 has been cloned by independent groups [1,2]. This precursor sequence maps to chromosome 13, and was named mir-16 in [1] and mir-16-precursor-13 in [2]. Lim et al. reported 2 identical chromosome 13 loci, which appear to map to the same locus in subsequent genome assemblies. This gene and miR-15a are clustered within 0.5 kb at 13q14. This region has been shown to be deleted in more th…
MI0000441_2	0.029998174	3.067746E-4	down	-1.5705467	-0.6512669	hsa-miR-30b-5p	miRNA	miRBase:MI0000441	This miRNA sequence is predicted based on homology to a verified miRNA from mouse [1], later verified in human [2].
MI0000813_2	0.042446226	4.675446E-4	down	-1.4612151	-0.5471686	hsa-miR-324-5p	miRNA	miRBase:MI0000813
MI0000081_1	0.042446226	4.9608445E-4	down	-1.141672	-0.19114824	hsa-miR-24-3p	miRNA	miRBase:MI0000081	mir-24-2 was identified independently by two groups. This sequence was named miR-24 precursor-19 in reference [2].
MI0000067_1	0.050514318	6.272779E-4	up	1.1486808	0.19997796	hsa-let-7f-5p	miRNA	miRBase:MI0000067|RFAM:RF00027
MI0003602_2	0.056581862	7.46127E-4	down	-1.4398634	-0.525932	hsa-miR-590-3p	miRNA	miRBase:MI0003602
MI0033419_2	0.056581862	7.8528514E-4	down	-1.9366317	-0.95354956	hsa-miR-10395-5p	miRNA	miRBase:MI0033419
MI0000068_2	0.057733584	8.856138E-4	up	1.149886	0.20149085	hsa-let-7f-5p	miRNA	miRBase:MI0000068|RFAM:RF00027
MI0001519_2	0.057733584	8.856138E-4	down	-1.4011323	-0.48659322	hsa-miR-20b-5p	miRNA	miRBase:MI0001519
MI0000070_2	0.06902995	0.0011093199	down	-1.2884477	-0.36563402	hsa-miR-16-5p	miRNA	miRBase:MI0000070	Human miR-16 has been cloned by independent groups [1,2]. This precursor sequence maps to chromosome 13, and was named mir-16 in [1] and mir-16-precursor-13 in [2]. Lim et al. reported 2 identical chromosome 13 loci, which appear to map to the same locus in subsequent genome assemblies. This gene and miR-15a are clustered within 0.5 kb at 13q14. This region has been shown to be deleted in more th…
MI0000084_1	0.06981199	0.0011728823	down	-1.1923517	-0.25380984	hsa-miR-26b-5p	miRNA	miRBase:MI0000084	The mature sequence shown here represents the most commonly cloned form from large-scale cloning studies [4].
MI0005565_1	0.0747372	0.0013102212	up	1.37213	0.456842	hsa-miR-543	miRNA	miRBase:MI0005565	This sequence was identified as a miRNA candidate by Berezikov et al. using RAKE and MPSS techniques [1]. Expression has been independently confirmed in mouse and rat [2].
MI0001448_2	0.07699411	0.0014622695	down	-1.1971887	-0.25965062	hsa-miR-425-5p	miRNA	miRBase:MI0001448	The mature sequences were previously named miR-425-5p and miR-425-3p in [2] and here. Landgraf et al. show that the 5' product is the predominant one [3]. The mature sequence shown here represents the most commonly cloned form from large-scale cloning studies [3].
MI0016413_1	0.07699411	0.0014622695	up	1.3807226	0.46542352	hsa-miR-3909	miRNA	miRBase:MI0016413
MI0006356_1	0.09046063	0.0018998643	up	1.6852387	0.75295293	hsa-miR-1294	miRNA	miRBase:MI0006356
MI0000115_1	0.09046063	0.0019162587	down	-1.2761645	-0.35181433	hsa-miR-16-5p	miRNA	miRBase:MI0000115	This entry represents a second putative hairpin precursor sequence for miR-16, located on chromosome 3 (see also MIR:MI0000070). The sequence was previously named mir-16-3 here and in references [1] and [2].
MI0000300_1	0.09046063	0.0019162587	up	1.2049721	0.2689998	hsa-miR-223-5p	miRNA	miRBase:MI0000300	This human miRNA was predicted by computational methods using conservation with mouse and Fugu rubripes sequences [1]. Expression of the excised miR has been validated in zebrafish, and the 5' end mapped by PCR. Landgraf et al. confirm expression in human [2]. The mature sequence shown here represents the most commonly cloned form from large-scale cloning studies [2].
MI0000734_2	0.09614906	0.0021316411	down	-1.3628705	-0.44664842	hsa-miR-106b-5p	miRNA	miRBase:MI0000734
MI0000762_1	0.09614906	0.0022474579	down	-1.2428604	-0.3136643	hsa-miR-362-5p	miRNA	miRBase:MI0000762
MI0003667_2	0.09614906	0.0022474579	down	-1.52938	-0.612949	hsa-miR-652-3p	miRNA	miRBase:MI0003667	The mature sequence shown here represents the most commonly cloned form from large-scale cloning studies [2]. The 3' end of the miRNA is offset with respect to previous annotations. miR-652 cloned in [2] has a 1 nt 3' extension (U), which is incompatible with the genome sequence.
MI0019295_1	0.10304118	0.0024838268	up	1.841567	0.8809339	hsa-miR-5690	miRNA	miRBase:MI0019295
MI0022214_1	0.10837405	0.002728937	up	1.32871	0.410026	hsa-miR-6502-5p	miRNA	miRBase:MI0022214
MI0000263_1	0.10837405	0.0027707026	down	-1.3863689	-0.47131115	hsa-miR-7-1-3p	miRNA	miRBase:MI0000263|RFAM:RF00053	This human miRNA was predicted by computational methods using conservation with mouse and Fugu rubripes sequences [1]. Expression of the excised miR has been validated in zebrafish, and the 5' end mapped by PCR. Landgraf et al. confirm expression in human [2]. The mature sequence shown here represents the most commonly cloned form from large-scale cloning studies [2].
MI0000727_2	0.108445354	0.0029178378	up	1.2563434	0.32923082	hsa-miR-128-3p	miRNA	miRBase:MI0000727	The most commonly cloned mature sequences derived from the previously annotated mir-128a and mir-128b were shown by Landgraf et al to be identical [3]. The sequences are therefore renamed mir-128-1 and mir-128-2.
MI0000438_2	0.108445354	0.0030720741	up	1.2124978	0.27798218	hsa-miR-15b-3p	miRNA	miRBase:MI0000438	This miRNA sequence was predicted based on homology to a verified miRNA from mouse [1]. Michael et al. subsequently verified expression of miR-15b in human [2].
MI0003132_1	0.108445354	0.0030720741	up	1.48655	0.571964	hsa-miR-493-5p	miRNA	miRBase:MI0003132	The mature miRNA sequences were named miR-493-5p and miR-493-3p in [1,2] and here. Landgraf et al. showed that the 3' product is the predominant one [3]. The mature sequence shown here represents the most commonly cloned form from large-scale cloning studies [3].
MI0025513_1	0.108445354	0.0030893856	down	-1.2662671	-0.34058172	hsa-miR-6516-5p	miRNA	miRBase:MI0025513
MI0023561_1	0.11036622	0.0032247251	up	1.9971018	0.9979079	hsa-miR-3690	miRNA	miRBase:MI0023561
MI0000089_2	0.12575452	0.0037662056	down	-1.6264036	-0.70168525	hsa-miR-31-5p	miRNA	miRBase:MI0000089	The mature sequence shown here represents the most commonly cloned form from large-scale cloning studies [2]. The 5' end of the miRNA may be offset with respect to previous annotations.
MI0000065_1	0.12609696	0.003960679	up	1.2053345	0.26943362	hsa-let-7d-5p	miRNA	miRBase:MI0000065|RFAM:RF00027	The mature sequence shown here represents the most commonly cloned form from large-scale cloning studies [3].
MI0000748_2	0.12609696	0.003960679	down	-1.3318893	-0.41347414	hsa-miR-130b-3p	miRNA	miRBase:MI0000748	This sequence is the predicted human homologue of mouse miR-130b cloned from mouse embryonic stem cells [1,2]. Its expression was later verified in human BC-1 cells [3].
MI0003776_1	0.12956437	0.004164231	down	-1.3854249	-0.47032845	hsa-miR-320b	miRNA	miRBase:MI0003776
MI0000447_2	0.13027015	0.0043772296	up	1.2231214	0.2905676	hsa-miR-128-3p	miRNA	miRBase:MI0000447	The most commonly cloned mature sequences derived from the previously annotated mir-128a and mir-128b were shown by Landgraf et al to be identical [3]. The sequences are therefore renamed mir-128-1 and mir-128-2.
MI0000080_2	0.13027015	0.0043772296	down	-1.111564	-0.15259106	hsa-miR-24-3p	miRNA	miRBase:MI0000080
MI0000095_2	0.1630493	0.005597748	down	-1.1779904	-0.23632783	hsa-miR-93-5p	miRNA	miRBase:MI0000095	Mourelatos et al. identified two copies of this sequence mapping to chromosome 7, and assigned the names mir-93-7.1 and mir-93-7.2 [1]. Subsequent genome assemblies suggest the presence of only one miR-93 locus on chromosome 7. The mature sequence shown here represents the most commonly cloned form from large-scale cloning studies [5]. The 5' end of the miRNA may be offset with respect to previou…
MI0002466_2	0.16416568	0.0057687443	down	-1.0627447	-0.087795116	hsa-miR-376b-3p	miRNA	miRBase:MI0002466	The mature miR-376b products have been shown to be modified by A to I edits [2].
MI0001735_2	0.16416568	0.0058759083	up	1.44195	0.528019	hsa-miR-409-3p	miRNA	miRBase:MI0001735	The mature sequence shown here represents the most commonly cloned form from large-scale cloning studies [4]. The 5' end of the miRNA may be offset with respect to previous annotations.
MI0003643_2	0.17236003	0.0064699003	up	1.2817725	0.3581402	hsa-miR-629-5p	miRNA	miRBase:MI0003643
MI0000782_2	0.17236003	0.0064699003	down	-1.2669542	-0.34136435	hsa-miR-374a-5p	miRNA	miRBase:MI0000782
MI0014185_2	0.17236003	0.0065469113	down	-1.2705191	-0.3454181	hsa-miR-3157-5p	miRNA	miRBase:MI0014185
MI0003820_1	0.17530161	0.006786695	down	-1.2032899	-0.26698422	hsa-miR-454-3p	miRNA	miRBase:MI0003820	The mature miRNA sequences were named miR-454-5p and miR-454-3p in [1] and here. Landgraf et al. showed that the 3' product is the predominant one [2]. The mature sequence shown here represents the most commonly cloned form from large-scale cloning studies [2].
MI0000732_2	0.17715938	0.007117367	down	-1.2589115	-0.33217686	hsa-miR-194-5p	miRNA	miRBase:MI0000732	This miRNA sequence was predicted based on homology to a verified miRNA from mouse [1]. Michael et al. subsequently verified expression of miR-194 in human [2]. Two putative pairs of orthologous hairpin precursors structures are found in mouse (mir-194-1 (MIR:MI0000236) on chromosome 1, and mir-194-2 (MIR:MI0000733) on chromosome 19) and human (mir-194-1 (MIR:MI0000488) on chromosome 1, and mir-1…
MI0014140_1	0.17715938	0.007117433	up	1.143756	0.19377935	hsa-miR-3124-5p	miRNA	miRBase:MI0014140
MI0000060_1	0.18242979	0.007462431	up	1.1583625	0.21208681	hsa-let-7a-5p	miRNA	miRBase:MI0000060|RFAM:RF00027	let-7a-3p cloned in [6] has a 1 nt 3' extension (U), which is incompatible with the genome sequence.
MI0000489_2	0.18398237	0.007822425	down	-1.5485275	-0.630897	hsa-miR-195-5p	miRNA	miRBase:MI0000489	This miRNA sequence is predicted based on homology to a verified miRNA from mouse [1], later verified in human [2].
MI0000809_2	0.18398237	0.008194159	down	-1.5535326	-0.6355525	hsa-miR-151a-5p	miRNA	miRBase:MI0000809	This sequence is the predicted homologue of a miRNA cloned from rat neuronal tissue [1,2], later verified in human [3,4]. The mature sequence shown here represents the most commonly cloned form from large-scale cloning studies [4]. The 5' end of the miRNA may be offset with respect to previous annotations.
MI0000061_2	0.18398237	0.0081979	up	1.1707188	0.22739458	hsa-let-7a-5p	miRNA	miRBase:MI0000061|RFAM:RF00027
MI0000789_2	0.18398237	0.0081979	up	1.36929	0.453431	hsa-miR-381-3p	miRNA	miRBase:MI0000789
MI0000482_2	0.18398237	0.0081979	up	1.1865546	0.24677843	hsa-miR-185-3p	miRNA	miRBase:MI0000482	This miRNA sequence is predicted based on homology to a verified miRNA from mouse [1]. Its expression was later verified in human BC-1 cells [2]. The mature sequence shown here represents the most commonly cloned form from large-scale cloning studies [3].
MI0000434_1	0.18966001	0.008589423	up	1.133698	0.18103635	hsa-let-7i-5p	miRNA	miRBase:MI0000434	This miRNA sequence is predicted based on homology to a verified miRNA from mouse [1], later verified in human [2].
MI0000065_2	0.19551866	0.008997572	up	1.1725166	0.22960833	hsa-let-7d-3p	miRNA	miRBase:MI0000065|RFAM:RF00027	The mature sequence shown here represents the most commonly cloned form from large-scale cloning studies [3].
MI0000062_1	0.201563	0.00942296	up	1.170616	0.22726794	hsa-let-7a-5p	miRNA	miRBase:MI0000062|RFAM:RF00027	let-7a-3p cloned in [6] has a 1 nt 3' extension (U), which is incompatible with the genome sequence.
MI0000253_2	0.21752173	0.010327913	up	1.2560936	0.328944	hsa-miR-148a-5p	miRNA	miRBase:MI0000253
MI0002469_2	0.21884647	0.010808762	up	1.12577	0.170907	hsa-miR-485-3p	miRNA	miRBase:MI0002469
MI0003184_1	0.21884647	0.010808762	down	-1.3977333	-0.48308912	hsa-miR-500a-5p	miRNA	miRBase:MI0003184
MI0014239_1	0.21884647	0.010870387	down	-1.270658	-0.34557578	hsa-miR-3194-3p	miRNA	miRBase:MI0014239
MI0003667_1	0.22438511	0.011309403	down	-1.4431484	-0.5292196	hsa-miR-652-5p	miRNA	miRBase:MI0003667	The mature sequence shown here represents the most commonly cloned form from large-scale cloning studies [2]. The 3' end of the miRNA is offset with respect to previous annotations. miR-652 cloned in [2] has a 1 nt 3' extension (U), which is incompatible with the genome sequence.
MI0022732_1	0.22801748	0.011771765	down	-1.1239393	-0.1685641	hsa-miR-6885-3p	miRNA	miRBase:MI0022732
MI0017414_1	0.22801748	0.011825596	down	-1.6813384	-0.7496101	hsa-miR-4772-5p	miRNA	miRBase:MI0017414
MI0016808_1	0.23203337	0.012247001	down	-1.0818018	-0.11343616	hsa-miR-378h	miRNA	miRBase:MI0016808
MI0003581_2	0.23203337	0.012372853	down	-1.1739774	-0.2314046	hsa-miR-574-3p	miRNA	miRBase:MI0003581	The mature sequence shown here represents the most commonly cloned form from large-scale cloning studies [2].
MI0016789_2	0.23614477	0.012937076	down	-1.4211831	-0.5070924	hsa-miR-4446-3p	miRNA	miRBase:MI0016789
MI0000109_1	0.23614477	0.012937076	down	-1.1069821	-0.14663191	hsa-miR-103a-3p	miRNA	miRBase:MI0000109
MI0000066_2	0.2376023	0.013190486	up	1.4597	0.545668	hsa-let-7e-3p	miRNA	miRBase:MI0000066|RFAM:RF00027	The mature sequence shown here represents the most commonly cloned form from large-scale cloning studies [3].
MI0003821_2	0.24176502	0.0135981785	up	1.27607	0.35171	hsa-miR-1185-2-3p	miRNA	miRBase:MI0003821	This sequence was proposed as a miRNA candidate by Berezikov et al by RAKE analysis [1], and validated by cloning independently by Subramanian et al [2].
MI0000483_2	0.24187165	0.01413421	down	-1.1899835	-0.25094154	hsa-miR-186-5p	miRNA	miRBase:MI0000483	This miRNA sequence is predicted based on homology to a verified miRNA from mouse. Expression of this miRNA was also verified in a human osteoblast sarcoma cell line [1]. The mature sequence shown here represents the most commonly cloned form from large-scale cloning studies [2].
MI0006344_2	0.24187165	0.01413421	up	1.1518528	0.20395641	hsa-miR-548e-3p	miRNA	miRBase:MI0006344
MI0000074_2	0.24187165	0.01413421	down	-1.2630197	-0.3368771	hsa-miR-19b-3p	miRNA	miRBase:MI0000074
MI0000094_1	0.24690807	0.01476864	up	1.1437507	0.19377258	hsa-miR-92a-3p	miRNA	miRBase:MI0000094	Human miR-92a (previously named miR-92 here) has two predicted hairpin precursor sequences: mir-92a-1 (MIR:MI0000093) on chromosome 13 (named mir-92-13 in [1]) and mir-92a-2 (MIR:MI0000094) on chromosome X (named mir-92-X in [1]). miR-92a has also been cloned from mouse embryonic stem cells [2] and is predicted to be expressed from two closely related precursor hairpins (MIR:MI0000719 and MIR:MI0…
MI0000785_1	0.24690807	0.014789234	up	1.4065502	0.492161	hsa-miR-377-5p	miRNA	miRBase:MI0000785
MI0003815_1	0.25144038	0.015428043	up	1.168601	0.22478247	hsa-miR-1301-3p	miRNA	miRBase:MI0003815
MI0000743_1	0.25144038	0.015428043	up	1.396734	0.48205727	hsa-miR-34c-5p	miRNA	miRBase:MI0000743	Houbaviy et al. cloned 3 closely related sequences from mouse embryonic stem cells [1], and named them miR-34a, miR-34b and miR-172. These names have been remapped to miR-34c (MIR:MI0000403), miR-34b (MIR:MI0000404) and miR-34a (MIR:MI0000584) to clarify homology with human sequences.
MI0000093_2	0.25951767	0.016113224	up	1.1354166	0.18322177	hsa-miR-92a-3p	miRNA	miRBase:MI0000093	Human miR-92a (previously named miR-92 here) has two predicted hairpin precursor sequences: mir-92a-1 (MIR:MI0000093) on chromosome 13 (named mir-92-13 in [1]) and mir-92a-2 (MIR:MI0000094) on chromosome X (named mir-92-X in [1]). miR-92a has also been cloned from mouse embryonic stem cells [2] and is predicted to be expressed from two closely related precursor hairpins (MIR:MI0000719 and MIR:MI0…
MI0022726_2	0.26687798	0.016793879	up	1.0876197	0.121174134	hsa-miR-6879-3p	miRNA	miRBase:MI0022726
MI0000806_2	0.26687798	0.017366596	up	1.20547	0.269595	hsa-miR-337-3p	miRNA	miRBase:MI0000806	This sequence was predicted based on homology with a verified rat miRNA [1,2], and later confirmed in human [3].
MI0017259_1	0.26687798	0.017777793	down	-1.0226749	-0.032347623	hsa-miR-4632-5p	miRNA	miRBase:MI0017259
MI0006347_1	0.26687798	0.017777793	down	-1.024983	-0.03560005	hsa-miR-1285-3p	miRNA	miRBase:MI0006347
MI0022723_2	0.26687798	0.017777793	down	-1.0481449	-0.06783822	hsa-miR-6876-3p	miRNA	miRBase:MI0022723
MI0016830_2_1	0.26687798	0.017777793	down	-1.0545018	-0.07656152	hsa-miR-4477b	miRNA	miRBase:MI0016830_2
MI0022627_1	0.26687798	0.017934823	down	-1.3080102	-0.3873738	hsa-miR-6782-3p	miRNA	miRBase:MI0022627
MI0018175_2	0.27278116	0.018905675	up	1.70644	0.770994	hsa-miR-143-5p	miRNA	miRBase:MI0000459	This miRNA sequence was predicted based on homology to a verified miRNA from mouse [1]. Michael et al. subsequently verified expression of miR-143 in human, and demonstrated significantly reduced levels of the miRNA in precancerous and neoplastic colorectal tissue [2]. miR-143 cloned in [3] has a 1 nt 3' extension (A), which is incompatible with the genome sequence.
MI0000115_2	0.27278116	0.019128555	up	1.38902	0.474068	hsa-miR-16-2-3p	miRNA	miRBase:MI0000115	This entry represents a second putative hairpin precursor sequence for miR-16, located on chromosome 3 (see also MIR:MI0000070). The sequence was previously named mir-16-3 here and in references [1] and [2].
MI0000458_1	0.27278116	0.019128555	up	1.2886122	0.3658182	hsa-miR-142-3p	miRNA	miRBase:MI0000458	This miRNA sequence is predicted based on homology to a verified miRNA from mouse [1]. Michael et al. verified the expression of a sequence from the 3' arm of this stem-loop (named miR-142-3p here) [2], and both miR-142-5p (from the 5' arm) and miR-142-3p ware later detected in human HL-60 leukemia cells [3]. The mature sequence shown here represents the most commonly cloned form from large-scale…
MI0000108_2	0.27278116	0.019128555	down	-1.1002059	-0.13777354	hsa-miR-103a-3p	miRNA	miRBase:MI0000108	This sequence was localised to chromosome 20 and named mir-103-20 in reference [1].
MI0003757_2	0.275725	0.019536395	up	1.33258	0.414217	hsa-miR-758-3p	miRNA	miRBase:MI0003757
MI0000790_1	0.27876505	0.019955425	up	1.4526378	0.538675	hsa-miR-382-5p	miRNA	miRBase:MI0000790
MI0000072_2	0.28493446	0.020813327	up	1.2814065	0.35772824	hsa-miR-18a-3p	miRNA	miRBase:MI0000072	This sequence maps to chromosome 13 and is named miR-18 precursor-13 in reference [2]. The mature sequence shown here represents the most commonly cloned form from large-scale cloning studies [5]. The mature sequence shown here represents the most commonly cloned form from large-scale cloning studies [5].
MI0003836_1	0.28493446	0.020813327	down	-1.147059	-0.19793954	hsa-miR-766-3p	miRNA	miRBase:MI0003836
MI0001448_1	0.28846294	0.0217032	down	-1.2862737	-0.36319768	hsa-miR-425-3p	miRNA	miRBase:MI0001448	The mature sequences were previously named miR-425-5p and miR-425-3p in [2] and here. Landgraf et al. show that the 5' product is the predominant one [3]. The mature sequence shown here represents the most commonly cloned form from large-scale cloning studies [3].
MI0003760_2	0.28846294	0.0217032	up	1.328959	0.4102966	hsa-miR-671-3p	miRNA	miRBase:MI0003760	The mature sequence shown here represents the most commonly cloned form from large-scale cloning studies [2].
MI0000805_2	0.28846294	0.0217032	down	-1.2496563	-0.3215314	hsa-miR-342-3p	miRNA	miRBase:MI0000805	This sequence was predicted by homology to a rat miRNA [1,2] and later verified in human [3]. The mature sequence shown here represents the most commonly cloned form from large-scale cloning studies [3].
MI0014187_1	0.2947197	0.022389226	up	1.5538079	0.6358081	hsa-miR-3158-3p	miRNA	miRBase:MI0014187
MI0006313_2	0.29500005	0.022626009	up	1.2010806	0.26433292	hsa-miR-1226-3p	miRNA	miRBase:MI0006313
MI0005532_1	0.2980942	0.023582714	down	-1.3247411	-0.40571046	hsa-miR-874-3p	miRNA	miRBase:MI0005532
MI0000825_1	0.2980942	0.023582714	up	1.1870264	0.24735199	hsa-miR-345-5p	miRNA	miRBase:MI0000825	This sequence is the predicted human homologue [2] of a sequence cloned from rat neuronal tissue [1], later validated in human [3,4]. The mature sequence shown here represents the most commonly cloned form from large-scale cloning studies [4]. The 5' end of the miRNA may be offset with respect to previous annotations.
MI0000748_1	0.2980942	0.023582714	up	1.3502771	0.43325546	hsa-miR-130b-5p	miRNA	miRBase:MI0000748	This sequence is the predicted human homologue of mouse miR-130b cloned from mouse embryonic stem cells [1,2]. Its expression was later verified in human BC-1 cells [3].
MI0015995_1	0.2980942	0.023734309	up	1.5934863	0.6721866	hsa-miR-3605-3p	miRNA	miRBase:MI0015995
MI0000750_1	0.3157567	0.025601896	up	1.209166	0.2740124	hsa-miR-26a-2-3p	miRNA	miRBase:MI0000750	miR-26a was cloned from HeLa cells [1]. Two predicted hairpin precursor sequences are present on chromosome 3 (MIR:MI0000083) and 12 (MIR:MI0000750), each with homologues in mouse (MIR:MI0000573 and MIR:MI0000706). The mature sequence shown here represents the most commonly cloned form from large-scale cloning studies [6].
MI0000803_1	0.3157567	0.025601896	down	-1.1497642	-0.201338	hsa-miR-330-3p	miRNA	miRBase:MI0000803	This sequence is the predicted homologue of a miRNA cloned from rat neuronal tissue [1,2], later verified in human [3].
MI0000488_1	0.32594925	0.02666641	down	-1.2262614	-0.29426652	hsa-miR-194-5p	miRNA	miRBase:MI0000488	This miRNA sequence was predicted based on homology to a verified miRNA from mouse [1]. Michael et al. subsequently verified expression of miR-194 in human [2]. Two putative pairs of orthologous hairpin precursors structures are found in mouse (mir-194-1 (MIR:MI0000236) on chromosome 1, and mir-194-2 (MIR:MI0000733) on chromosome 19) and human (mir-194-1 (MIR:MI0000488) on chromosome 1, and mir-1…
MI0022588_2	0.32655418	0.026954435	down	-1.0862643	-0.1193751	hsa-miR-6743-3p	miRNA	miRBase:MI0022588
MI0016427_1	0.3354114	0.028148966	down	-1.5749203	-0.6552788	hsa-miR-3920	miRNA	miRBase:MI0016427
MI0000749_2	0.3354114	0.028910551	up	1.0969855	0.1335444	hsa-miR-30e-3p	miRNA	miRBase:MI0000749	This sequence is the predicted human homologue of mouse miR-30e [1,2,4]. Mature products from both arms of the precursor (hsa-miR-30e-5p and hsa-miR-30e-3p) were later independently verified in human myelocytic leukemia (HL-60) cells [3]. Landgraf et al. later showed that the 5' product is the predominant one [5]. The mature sequence shown here represents the most commonly cloned form from large-…
MI0005540_2	0.3354114	0.028910551	up	1.4413286	0.5273993	hsa-miR-889-3p	miRNA	miRBase:MI0005540
MI0003820_2	0.3354114	0.028910551	up	1.3115939	0.3913211	hsa-miR-454-5p	miRNA	miRBase:MI0003820	The mature miRNA sequences were named miR-454-5p and miR-454-3p in [1] and here. Landgraf et al. showed that the 3' product is the predominant one [2]. The mature sequence shown here represents the most commonly cloned form from large-scale cloning studies [2].
MI0000075_1	0.3354114	0.028910551	down	-1.2461518	-0.31747982	hsa-miR-19b-3p	miRNA	miRBase:MI0000075
MI0016004_2	0.34618813	0.030092321	up	1.3249595	0.40594828	hsa-miR-3614-5p	miRNA	miRBase:MI0016004
MI0008331_2	0.34802303	0.030506035	down	-1.125311	-0.17032379	hsa-miR-1910-5p	miRNA	miRBase:MI0008331
MI0000472_2	0.35682565	0.032580867	up	1.3814085	0.46613994	hsa-miR-127-3p	miRNA	miRBase:MI0000472	This miRNA sequence is predicted based on homology to a verified miRNA from mouse [1]. The expression of this miRNA was later confirmed by cloning in human cells [2,3].
MI0003642_1	0.35682565	0.032580867	up	1.3460274	0.42870775	hsa-miR-628-3p	miRNA	miRBase:MI0003642	The mature sequence shown here represents the most commonly cloned form from large-scale cloning studies [2].
MI0000767_2	0.35682565	0.032580867	up	1.305755	0.38488424	hsa-miR-365a-3p	miRNA	miRBase:MI0000767	Xie et al. [1] refer to this sequence by the internal identifier MIR245. The sequence is unrelated to C. elegans mir-245 (MIR:MI0000321).
MI0000456_2	0.35682565	0.032580867	down	-1.158168	-0.21184449	hsa-miR-140-3p	miRNA	miRBase:MI0000456	This miRNA sequence is predicted based on homology to a verified miRNA from mouse [1]. Its expression was later verified in human [2,3]. The mature sequence shown here represents the most commonly cloned form from large-scale cloning studies [3]. The 5' end of the miRNA may be offset with respect to previous annotations.
MI0000769_2	0.35682565	0.032580867	up	1.2468821	0.31832504	hsa-miR-365b-3p	miRNA	miRBase:MI0000769	Xie et al. [1] refer to this sequence by the internal identifier MIR190. The sequence is unrelated to mammalian mir-190 (MIR:MI0000486).
MI0017340_1	0.37401953	0.034613613	down	-1.142935	-0.1927434	hsa-miR-4707-3p	miRNA	miRBase:MI0017340
MI0016877_1	0.37401953	0.03496103	up	1.2236413	0.29118067	hsa-miR-4511	miRNA	miRBase:MI0016877
MI0000438_1	0.37401953	0.035243623	down	-1.1762133	-0.23414966	hsa-miR-15b-5p	miRNA	miRBase:MI0000438	This miRNA sequence was predicted based on homology to a verified miRNA from mouse [1]. Michael et al. subsequently verified expression of miR-15b in human [2].
MI0000434_2	0.37401953	0.035243623	down	-1.4814767	-0.5670359	hsa-let-7i-3p	miRNA	miRBase:MI0000434	This miRNA sequence is predicted based on homology to a verified miRNA from mouse [1], later verified in human [2].
MI0039740_1	0.38293558	0.036643215	down	-1.4775777	-0.563234	hsa-miR-12136	miRNA	miRBase:MI0039740
MI0000063_2	0.38293558	0.036643215	up	1.2109503	0.2761396	hsa-let-7b-3p	miRNA	miRBase:MI0000063|RFAM:RF00027
MI0000787_1	0.3863268	0.03808991	up	1.390941	0.47606125	hsa-miR-379-5p	miRNA	miRBase:MI0000787	The mature sequence shown here represents the most commonly cloned form from large-scale cloning studies [4].
MI0002468_1	0.3863268	0.03808991	up	1.0812947	0.11275972	hsa-miR-484	miRNA	miRBase:MI0002468
MI0003834_1	0.3863268	0.03808991	down	-1.1451504	-0.19553712	hsa-miR-769-5p	miRNA	miRBase:MI0003834
MI0016759_1	0.3863268	0.038096506	down	-1.1107033	-0.15147355	hsa-miR-4422	miRNA	miRBase:MI0016759
MI0005561_1	0.39269352	0.03910937	down	-1.3648107	-0.44870088	hsa-miR-877-5p	miRNA	miRBase:MI0005561	This sequence was identified as a miRNA candidate by Berezikov et al. using RAKE and MPSS techniques [1]. Expression was later confirmed by cloning [2].
MI0000736_2	0.39269352	0.039584883	up	1.1114665	0.1524645	hsa-miR-30c-1-3p	miRNA	miRBase:MI0000736	miR-30c was cloned from mouse heart and brain tissues by Lagos-Quintana et al. [1]. Two human hairpin precursor sequences are predicted based on homology with the mouse sequences, on chromosomes 1 (MIR:MI0000736) and 6 (MIR:MI0000254) [3]. Expression of miR-30c was later validated in human HL-60 leukemia cells [2].
MI0006425_1	0.39269352	0.039584883	up	1.289463	0.36677042	hsa-miR-1278	miRNA	miRBase:MI0006425
MI0017299_1	0.3993341	0.041066036	down	-1.3736585	-0.45802343	hsa-miR-219b-5p	miRNA	miRBase:MI0017299
MI0006384_1	0.3993341	0.04112937	up	1.3560977	0.4394611	hsa-miR-1249-3p	miRNA	miRBase:MI0006384
MI0005566_1	0.3993341	0.04112937	down	-1.1439093	-0.1939727	hsa-miR-374b-3p	miRNA	miRBase:MI0005566	This sequence was identified as a miRNA candidate by Berezikov et al. using RAKE and MPSS techniques [1]. Expression was later confirmed by cloning [2].
MI0022580_1	0.39952013	0.041440364	up	1.1352379	0.1829947	hsa-miR-6735-5p	miRNA	miRBase:MI0022580
MI0000802_2	0.40618044	0.042724606	down	-1.1694577	-0.22583964	hsa-miR-340-5p	miRNA	miRBase:MI0000802	This sequence is the predicted homologue of a miRNA cloned from rat neuronal tissue [1,2]. Landgraf et al. show that the 5' product is the predominant one in human, mouse and rat [3], in contrast to the previous annotation. The mature sequence shown here represents the most commonly cloned form from large-scale cloning studies [3].
MI0003684_1	0.40618044	0.042724606	down	-1.1498859	-0.2014907	hsa-miR-660-5p	miRNA	miRBase:MI0003684
MI0006442_1	0.41893142	0.044371847	down	-1.1459408	-0.19653249	hsa-miR-664a-3p	miRNA	miRBase:MI0006442	This miRNA sequence overlaps an annotated snoRNA, ACA38b. However, both miR and miR* sequences are identified in reference [1], and the sequence is homologous with rat mir-664.
MI0006397_1	0.42048696	0.045711618	up	1.3610513	0.44472146	hsa-miR-1262	miRNA	miRBase:MI0006397
MI0000086_1	0.42048696	0.04607235	down	-1.1290506	-0.17511016	hsa-miR-28-5p	miRNA	miRBase:MI0000086
MI0003132_2	0.42048696	0.04607235	up	1.4795158	0.5651251	hsa-miR-493-3p	miRNA	miRBase:MI0003132	The mature miRNA sequences were named miR-493-5p and miR-493-3p in [1,2] and here. Landgraf et al. showed that the 3' product is the predominant one [3]. The mature sequence shown here represents the most commonly cloned form from large-scale cloning studies [3].
MI0014211_2	0.42048696	0.04607235	up	1.403044	0.48856023	hsa-miR-3177-3p	miRNA	miRBase:MI0014211
MI0003139_1	0.42048696	0.04607235	down	-1.1345569	-0.18212895	hsa-miR-181d-5p	miRNA	miRBase:MI0003139	The mature sequence shown here represents the most commonly cloned form from large-scale cloning studies [2].
MI0022648_1	0.42080423	0.047437	up	1.4197675	0.5056547	hsa-miR-6803-3p	miRNA	miRBase:MI0022648
MI0006349_2	0.42080423	0.047827404	down	-1.2125031	-0.2779884	hsa-miR-1287-5p	miRNA	miRBase:MI0006349
MI0000063_1	0.42080423	0.047827404	up	1.0701925	0.09787026	hsa-let-7b-5p	miRNA	miRBase:MI0000063|RFAM:RF00027
MI0017443_2	0.42080423	0.04813957	up	1.0112	0.016068298	hsa-miR-4796-5p	miRNA	miRBase:MI0017443
MI0006371_2	0.42080423	0.04840455	down	-1.1245811	-0.1693877	hsa-miR-1304-5p	miRNA	miRBase:MI0006371
MI0005532_2	0.42080423	0.048909005	down	-1.2822269	-0.3586516	hsa-miR-874-5p	miRNA	miRBase:MI0005532
MI0000273_2	0.42080423	0.049638327	up	1.6873326	0.7547444	hsa-miR-183-5p	miRNA	miRBase:MI0000273	This human miRNA was predicted by computational methods using conservation with mouse and Fugu rubripes sequences [1]. Expression of the excised miR has been validated in zebrafish, and the 5' end mapped by PCR. Expression was later confirmed in human [2,3]. The mature sequence shown here represents the most commonly cloned form from large-scale cloning studies [3].
MI0001725_2	0.42080423	0.051438224	up	1.4899547	0.57526845	hsa-miR-329-3p	miRNA	miRBase:MI0001725
MI0000808_1	0.42080423	0.05150641	down	-1.1756736	-0.23348759	hsa-miR-326	miRNA	miRBase:MI0000808	This sequence is the predicted homologue of a miRNA cloned from rat neuronal tissue [1,2], later verified in human [3]. miR-326 cloned in [3] has a 1 nt 3' extension (U), which is incompatible with the genome sequence.
MI0000449_1	0.42080423	0.05150641	down	-1.1599108	-0.21401386	hsa-miR-132-3p	miRNA	miRBase:MI0000449	This miRNA sequence is predicted based on homology to a verified miRNA from mouse [1], later verified in human [2].
MI0000267_1	0.42080423	0.053432964	up	1.6490421	0.72162825	hsa-miR-10b-5p	miRNA	miRBase:MI0000267|RFAM:RF00104	This human miRNA was predicted by computational methods using conservation with mouse and Fugu rubripes sequences [1]. Expression of the excised miR has been validated in zebrafish, and the ends mapped by cloning. Michael et al. subsequently verified expression of miR-10b in human [2]. The mature sequence shown here represents the most commonly cloned form from large-scale cloning studies [3].
MI0003589_1	0.42080423	0.053432964	up	1.3087887	0.38823214	hsa-miR-582-3p	miRNA	miRBase:MI0003589
MI0000469_2	0.42080423	0.053992476	up	1.2731508	0.3484033	hsa-miR-125a-3p	miRNA	miRBase:MI0000469	This miRNA sequence is predicted based on homology to a verified miRNA from mouse [1], later verified in human [2].
MI0016756_1	0.42080423	0.055021152	down	-1.0543511	-0.07635535	hsa-miR-378f	miRNA	miRBase:MI0016756
MI0003562_1	0.42080423	0.055021152	down	-1.0268234	-0.03818808	hsa-miR-556-5p	miRNA	miRBase:MI0003562	The mature sequence shown here represents the most commonly cloned form from large-scale cloning studies [2].
MI0017876_1	0.42080423	0.055021152	down	-1.0144861	-0.020749062	hsa-miR-5008-3p	miRNA	miRBase:MI0017876
MI0007258_2	0.42080423	0.055021152	down	-1.2452774	-0.31646717	hsa-miR-1537-5p	miRNA	miRBase:MI0007258
MI0022654_1	0.42080423	0.055021152	down	-1.0035851	-0.0051629567	hsa-miR-6809-3p	miRNA	miRBase:MI0022654
MI0006313_1	0.42080423	0.055021152	down	-1.015844	-0.02267885	hsa-miR-1226-5p	miRNA	miRBase:MI0006313
MI0022556_1	0.42080423	0.055021152	down	-1.0539109	-0.07575284	hsa-miR-6721-5p	miRNA	miRBase:MI0022556
MI0022702_2	0.42080423	0.055021152	down	-1.0133623	-0.019150047	hsa-miR-6856-3p	miRNA	miRBase:MI0022702
MI0016598_1	0.42080423	0.055021152	down	-1.0464468	-0.06549897	hsa-miR-3941	miRNA	miRBase:MI0016598
MI0017324_2	0.42080423	0.055021152	down	-1.0169164	-0.024201073	hsa-miR-4691-3p	miRNA	miRBase:MI0017324
MI0022599_2	0.42080423	0.055021152	down	-1.0515544	-0.07252354	hsa-miR-6754-3p	miRNA	miRBase:MI0022599
MI0017334_2	0.42080423	0.055021152	down	-1.0320513	-0.045514718	hsa-miR-4701-5p	miRNA	miRBase:MI0017334
MI0017364_2	0.42080423	0.055021152	down	-1.0499334	-0.07029786	hsa-miR-4727-3p	miRNA	miRBase:MI0017364
MI0025520_1	0.42080423	0.055021152	down	-1.027746	-0.039483704	hsa-miR-7850-5p	miRNA	miRBase:MI0025520
MI0022559_1	0.42080423	0.055021152	down	-1.0515544	-0.07252354	hsa-miR-6724-5p	miRNA	miRBase:MI0022559
MI0022704_2	0.42080423	0.055021152	down	-1.0401812	-0.056834813	hsa-miR-6858-3p	miRNA	miRBase:MI0022704
MI0000064_2	0.43547028	0.057256866	up	1.0426197	0.06021303	hsa-let-7c-3p	miRNA	miRBase:MI0000064|RFAM:RF00027
MI0000787_2	0.43848634	0.057973724	up	1.2301191	0.29879802	hsa-miR-379-3p	miRNA	miRBase:MI0000787	The mature sequence shown here represents the most commonly cloned form from large-scale cloning studies [4].
MI0022578_2	0.44279668	0.058867052	up	1.1065124	0.14601965	hsa-miR-6733-5p	miRNA	miRBase:MI0022578
MI0000815_2	0.44326532	0.059576932	down	-1.1329482	-0.18008184	hsa-miR-339-5p	miRNA	miRBase:MI0000815	This sequence is the predicted homologue of a miRNA cloned from rat neuronal tissue [1,3]. Expression of mature miRNA was later verified in human [2,4]. The mature sequence shown here represents the most commonly cloned form from large-scale cloning studies [4].
MI0000253_1	0.44326532	0.059576932	up	1.217838	0.2843223	hsa-miR-148a-3p	miRNA	miRBase:MI0000253
MI0000778_1	0.44587412	0.06025326	up	1.3004978	0.37906393	hsa-miR-370-5p	miRNA	miRBase:MI0000778	The mature sequence shown here represents the most commonly cloned form from large-scale cloning studies [3].
MI0017867_2	0.4541266	0.06170018	down	-1.1645242	-0.21974061	hsa-miR-5001-5p	miRNA	miRBase:MI0017867
MI0025241_1	0.45511198	0.0621665	down	-1.2942615	-0.37212908	hsa-miR-7705	miRNA	miRBase:MI0025241
MI0000475_1	0.4597514	0.063136056	up	1.3959779	0.48127604	hsa-miR-136-5p	miRNA	miRBase:MI0000475	miR-136 was first identified by cloning studies in mouse [1]. Its expression was later verified in human embryonic stem cells [2].
MI0015825_1	0.4610652	0.06399006	down	-1.2260914	-0.29406652	hsa-miR-378c	miRNA	miRBase:MI0015825
MI0002469_1	0.4610652	0.06399006	up	1.4723865	0.5581564	hsa-miR-485-5p	miRNA	miRBase:MI0002469
MI0000744_2	0.4642964	0.06477766	up	1.3994907	0.4849019	hsa-miR-299-3p	miRNA	miRBase:MI0000744	The sequence from the 5' arm of this miRNA precursor is the predicted human homologue of mouse miR-299, cloned from mouse embryonic stem cells [1,2], later validated in human [4]. Altuvia et al [3] report the cloning of a miRNA sequence from the 3' arm of the same precursor in human.
MI0003513_2	0.4677207	0.06559706	down	-1.17096	-0.22769172	hsa-miR-455-3p	miRNA	miRBase:MI0003513	The mir-455 precursor was predicted computationally and a 5' mature product verified in human by Northern blot [1]. The precise sequence termini of the mature forms were derived by cloning from human and rat samples [2].
MI0000439_2	0.470254	0.066295855	down	-1.1002966	-0.1378925	hsa-miR-23b-3p	miRNA	miRBase:MI0000439
MI0000089_1	0.4731992	0.067056715	down	-1.3624945	-0.44625038	hsa-miR-31-3p	miRNA	miRBase:MI0000089	The mature sequence shown here represents the most commonly cloned form from large-scale cloning studies [2]. The 5' end of the miRNA may be offset with respect to previous annotations.
MI0022593_2	0.47715428	0.06796573	down	-1.0764786	-0.106319636	hsa-miR-6748-3p	miRNA	miRBase:MI0022593
MI0000261_1	0.47720206	0.06866969	up	1.502575	0.58743703	hsa-miR-139-3p	miRNA	miRBase:MI0000261	The mature sequence shown here represents the most commonly cloned form from large-scale cloning studies [2].
MI0000475_2	0.47720206	0.06866969	up	1.3481698	0.4310022	hsa-miR-136-3p	miRNA	miRBase:MI0000475	miR-136 was first identified by cloning studies in mouse [1]. Its expression was later verified in human embryonic stem cells [2].
MI0016840_1	0.47908115	0.06929004	down	-1.1620601	-0.21668473	hsa-miR-548ak	miRNA	miRBase:MI0016840
MI0003657_1	0.48921412	0.07111294	up	1.3246766	0.4056402	hsa-miR-642a-5p	miRNA	miRBase:MI0003657
MI0016426_1	0.49573827	0.07242341	down	-1.4056727	-0.49126068	hsa-miR-3150b-3p	miRNA	miRBase:MI0016426
MI0003127_1	0.49652874	0.07308433	up	1.0799043	0.11090349	hsa-miR-511-5p	miRNA	miRBase:MI0003127
MI0003589_2	0.49652874	0.07362698	down	-1.3545264	-0.43778852	hsa-miR-582-5p	miRNA	miRBase:MI0003589
MI0016005_1	0.49652874	0.07362698	up	1.170296	0.22687341	hsa-miR-3615	miRNA	miRBase:MI0016005
MI0000807_2	0.5002387	0.074542515	up	1.175809	0.23365375	hsa-miR-323a-3p	miRNA	miRBase:MI0000807	This sequence is the predicted homologue of a miRNA cloned from rat neuronal tissue [1,2], later verified in human [3].
MI0000433_2	0.50161517	0.07621326	up	1.1030763	0.14153263	hsa-let-7g-5p	miRNA	miRBase:MI0000433	let-7g-3p cloned in [2] has a 1 nt 3' extension (U), which is incompatible with the genome sequence.
MI0000802_1	0.50161517	0.07621326	up	1.1496327	0.201173	hsa-miR-340-3p	miRNA	miRBase:MI0000802	This sequence is the predicted homologue of a miRNA cloned from rat neuronal tissue [1,2]. Landgraf et al. show that the 5' product is the predominant one in human, mouse and rat [3], in contrast to the previous annotation. The mature sequence shown here represents the most commonly cloned form from large-scale cloning studies [3].
MI0033423_2	0.50161517	0.07621326	down	-1.1748579	-0.23248622	hsa-miR-10399-5p	miRNA	miRBase:MI0033423
MI0000474_1	0.50161517	0.07621326	up	1.2658861	0.34014755	hsa-miR-134-5p	miRNA	miRBase:MI0000474	miR-134 was first identified by cloning studies in mouse [1]. Its expression was later verified in human embryonic stem cells [2]. The mature sequence shown here represents the most commonly cloned form from large-scale cloning studies [4].
MI0000294_1	0.5055815	0.0771852	up	1.260115	0.33355543	hsa-miR-218-5p	miRNA	miRBase:MI0000294	This human miRNA was predicted by computational methods using conservation with mouse and Fugu rubripes sequences [1]. Expression of the excised miR has been validated in zebrafish, and the 5' end mapped by PCR. Landgraf et al. later verified the expression of miR-218 in human [2].
MI0017294_1	0.5068096	0.07774289	up	1.1315932	0.17835544	hsa-miR-4664-3p	miRNA	miRBase:MI0017294
MI0000739_1	0.5166077	0.081235	down	-1.0312012	-0.044325907	hsa-miR-101-2-5p	miRNA	miRBase:MI0000739	Reference [1] reports two miR-101 precursor hairpin structures in human, on chromosome 1 (MIR:MI0000103) and 9 (MIR:MI0000739, named mir-101-precursor-9 in [1]). The mature sequence shown here represents the most commonly cloned form from large-scale cloning studies [3].
MI0014183_1	0.5166077	0.081235	down	-1.0580378	-0.08139111	hsa-miR-3155a	miRNA	miRBase:MI0014183
MI0003135_2	0.5166077	0.08160808	up	1.3920479	0.47720882	hsa-miR-495-3p	miRNA	miRBase:MI0003135
MI0022223_2	0.5166077	0.082573354	down	-1.1659223	-0.22147162	hsa-miR-6511a-3p	miRNA	miRBase:MI0022223
MI0017289_1	0.5166077	0.08276716	up	1.3454909	0.42813265	hsa-miR-4661-5p	miRNA	miRBase:MI0017289
MI0003529_2	0.5166077	0.08379442	down	-1.0882212	-0.12197183	hsa-miR-376a-3p	miRNA	miRBase:MI0003529	The mature miR-376a products have been shown to be modified by A to I edits [2].
MI0016867_1	0.5166077	0.08432868	up	1.3489149	0.4317993	hsa-miR-4504	miRNA	miRBase:MI0016867
MI0006383_1	0.5166077	0.08441947	down	-1.3014021	-0.38006678	hsa-miR-1248	miRNA	miRBase:MI0006383
MI0000440_1	0.5166077	0.08441947	up	1.198486	0.261213	hsa-miR-27b-5p	miRNA	miRBase:MI0000440	Lagos-Quintana et al. determined the expression of miR-27b in mouse [1] - a human sequence was predicted based on homology. Michael et al. subsequently verified the expression of this miRNA in human cells [2].
MI0000778_2	0.5166077	0.08441947	up	1.4455476	0.5316161	hsa-miR-370-3p	miRNA	miRBase:MI0000778	The mature sequence shown here represents the most commonly cloned form from large-scale cloning studies [3].
MI0003609_2	0.5166077	0.08532668	up	1.0416334	0.05884757	hsa-miR-597-3p	miRNA	miRBase:MI0003609
MI0023615_1	0.5166077	0.08532668	up	1.0384562	0.054440368	hsa-miR-7155-3p	miRNA	miRBase:MI0023615
MI0022964_1	0.5166077	0.08532668	up	1.0448714	0.06332546	hsa-miR-7113-5p	miRNA	miRBase:MI0022964
MI0017983_1	0.5166077	0.08532668	up	1.051985	0.073114164	hsa-miR-5094	miRNA	miRBase:MI0017983
MI0016068_2	0.5166077	0.08532668	up	1.0466475	0.06577571	hsa-miR-3667-5p	miRNA	miRBase:MI0016068
MI0005524_2	0.5166077	0.085384406	down	-1.0559202	-0.07850087	hsa-miR-891a-5p	miRNA	miRBase:MI0005524
MI0022681_2	0.5166077	0.08566103	up	1.1094586	0.14985579	hsa-miR-6780b-3p	miRNA	miRBase:MI0022681
MI0003642_2	0.522466	0.08730868	down	-1.102285	-0.14049733	hsa-miR-628-5p	miRNA	miRBase:MI0003642	The mature sequence shown here represents the most commonly cloned form from large-scale cloning studies [2].
MI0017440_1	0.522466	0.08777735	down	-1.0521238	-0.07330445	hsa-miR-4793-3p	miRNA	miRBase:MI0017440
MI0000252_2	0.522466	0.08777735	down	-1.0541309	-0.076054044	hsa-miR-129-1-3p	miRNA	miRBase:MI0000252	This miRNA sequence was predicted based on homology to a verified miRNA cloned from mouse cerebellum [1]. Expression of this miRNA was subsequently verified in a human osteoblast sarcoma cell line [2]. Reference [2] named the human/mouse conserved sequence miR-129b, but subsequent genome searches suggest that the same mature sequence may be expressed from two predicted hairpin precursors in both …
MI0022549_1	0.5232016	0.08866528	down	-1.1123668	-0.15363258	hsa-miR-6715b-3p	miRNA	miRBase:MI0022549
MI0014246_1	0.5232016	0.08866528	down	-1.0389564	-0.055135116	hsa-miR-3198	miRNA	miRBase:MI0014246
MI0003641_1	0.5252346	0.08939347	up	1.1644624	0.21966411	hsa-miR-627-3p	miRNA	miRBase:MI0003641
MI0000072_1	0.52816015	0.090277195	down	-1.1352204	-0.18297243	hsa-miR-18a-5p	miRNA	miRBase:MI0000072	This sequence maps to chromosome 13 and is named miR-18 precursor-13 in reference [2]. The mature sequence shown here represents the most commonly cloned form from large-scale cloning studies [5]. The mature sequence shown here represents the most commonly cloned form from large-scale cloning studies [5].
MI0022603_1	0.53019243	0.091011845	down	-1.0594568	-0.0833248	hsa-miR-6758-5p	miRNA	miRBase:MI0022603
MI0000342_2	0.53682286	0.0933264	up	1.1368754	0.18507414	hsa-miR-200b-3p	miRNA	miRBase:MI0000342	The mature sequence shown here represents the most commonly cloned form from large-scale cloning studies [4].
MI0000084_2	0.53682286	0.0933264	up	1.1681607	0.22423872	hsa-miR-26b-3p	miRNA	miRBase:MI0000084	The mature sequence shown here represents the most commonly cloned form from large-scale cloning studies [4].
MI0000087_1	0.53682286	0.0933264	down	-1.1869004	-0.24719885	hsa-miR-29a-3p	miRNA	miRBase:MI0000087|RFAM:RF00074	miR-29a was previously know as miR-29 here and in [1]. The mature sequence shown here represents the most commonly cloned form from large-scale cloning studies [6].
MI0014153_1	0.54040253	0.09473821	down	-1.0519118	-0.07301378	hsa-miR-3133	miRNA	miRBase:MI0014153
MI0022723_1	0.54040253	0.09473821	down	-1.0310965	-0.0441793	hsa-miR-6876-5p	miRNA	miRBase:MI0022723
MI0022225_1	0.5434179	0.09618506	up	1.3703198	0.45451266	hsa-miR-6513-3p	miRNA	miRBase:MI0022225
MI0003677_2	0.5434179	0.09628729	up	1.3565624	0.43995538	hsa-miR-655-3p	miRNA	miRBase:MI0003677
MI0000458_2	0.5434179	0.09645766	down	-1.2102492	-0.2753041	hsa-miR-142-5p	miRNA	miRBase:MI0000458	This miRNA sequence is predicted based on homology to a verified miRNA from mouse [1]. Michael et al. verified the expression of a sequence from the 3' arm of this stem-loop (named miR-142-3p here) [2], and both miR-142-5p (from the 5' arm) and miR-142-3p ware later detected in human HL-60 leukemia cells [3]. The mature sequence shown here represents the most commonly cloned form from large-scale…
MI0005761_2	0.5438617	0.096933715	down	-1.0350609	-0.04971563	hsa-miR-939-5p	miRNA	miRBase:MI0005761
MI0003514_2	0.5478772	0.09804961	up	1.4881636	0.5735331	hsa-miR-539-3p	miRNA	miRBase:MI0003514
MI0000279_1	0.54799825	0.09907838	up	1.6911186	0.75797784	hsa-miR-196a-5p	miRNA	miRBase:MI0000279	This human miRNA was predicted by computational methods using conservation with mouse and Fugu rubripes sequences [1]. Expression of the excised miR has been validated in zebrafish, and the ends mapped by cloning. miR-196a was later validated in human [3,4]. Yekta et al. report that miR-196 miRNAs are expressed from HOX gene clusters in mammals, and that HOX genes in these clusters are targets of…
MI0003839_1	0.54799825	0.09967244	down	-1.1884465	-0.24907698	hsa-miR-320b	miRNA	miRBase:MI0003839	This sequence was identified as a candidate by RAKE analysis [1], and later confirmed by Solexa sequencing [2,3]. The sequence was named mir-1242 in [2].
MI0000114_1	0.54799825	0.09967244	down	-1.0863553	-0.11949606	hsa-miR-107	miRNA	miRBase:MI0000114	This miRNA was identified by homology to miR-103 [1], and later verified by cloning in human [2].
MI0003185_1	0.54799825	0.09967244	down	-1.2097567	-0.27471697	hsa-miR-501-5p	miRNA	miRBase:MI0003185
MI0016415_1	0.55928904	0.10213459	down	-1.0004176	-6.0232944E-4	hsa-miR-3911	miRNA	miRBase:MI0016415
MI0003190_2	0.5600921	0.10269037	up	1.220882	0.28792384	hsa-miR-505-5p	miRNA	miRBase:MI0003190	The mature sequence shown here represents the most commonly cloned form from large-scale cloning studies [2]. The 5' end of the miRNA may be offset with respect to previous annotations.
MI0000468_2	0.5600972	0.10457378	down	-1.2389667	-0.3091374	hsa-miR-9-3p	miRNA	miRBase:MI0000468
MI0005530_2	0.5600972	0.10509755	up	1.1679683	0.22400108	hsa-miR-509-5p	miRNA	miRBase:MI0005530	The mature sequence shown here represents the most commonly cloned form from large-scale cloning studies [3]. The cloned miR-509-5p sequence from [3] includes a 1 nt extension at the 3' end (A), which is incompatible with the genome sequence.
MI0022658_1	0.5600972	0.10599763	up	1.1117477	0.15282947	hsa-miR-6813-3p	miRNA	miRBase:MI0022658
MI0016793_1	0.5600972	0.1073615	down	-1.2861202	-0.36302546	hsa-miR-548ag	miRNA	miRBase:MI0016793
MI0017307_1	0.5600972	0.1087788	down	-1.0872629	-0.120700784	hsa-miR-4676-5p	miRNA	miRBase:MI0017307
MI0000069_1	0.5600972	0.10969892	up	1.0669618	0.093508475	hsa-miR-15a-3p	miRNA	miRBase:MI0000069	Reference [1] named this sequence miR-15. This is renamed miR-15a here to avoid confusion with miR-15b (MIR:MI0000438) identified later by others. This gene and miR-16 are clustered within 0.5 kb at 13q14. This region has been shown to be deleted in more than half of B cell chronic lymphocytic leukemias (CLL). Both miR-15a and miR-16 are deleted or down-regulated in more than two thirds of CLL ca…
MI0000079_1	0.5600972	0.10983168	down	-1.0944828	-0.13024925	hsa-miR-23a-3p	miRNA	miRBase:MI0000079	This miRNA was previously named miR-23 [1,2] but is renamed here to avoid confusion with the more recently described miR-23b (MIR:MI0000439). Kawasaki and Taira reported that miR-23 regulates the transcriptional repressor Hairy enhancer of split (HES1) [3]. This finding was later retracted after the discovery that the regulated gene was human homolog of ES1 (HES1), whose function is unknown.
MI0001444_1	0.5600972	0.10997451	up	1.1160091	0.15834881	hsa-miR-422a	miRNA	miRBase:MI0001444	miR-422a is an predicted paralogue of miR-422b (MIR:MI0001443), later verified in human [2].
MI0000342_1	0.5600972	0.11374735	up	1.1352701	0.1830356	hsa-miR-200b-5p	miRNA	miRBase:MI0000342	The mature sequence shown here represents the most commonly cloned form from large-scale cloning studies [4].
MI0016418_1	0.5600972	0.116818145	down	-1.1576431	-0.2111905	hsa-miR-3913-5p	miRNA	miRBase:MI0016418
MI0002470_1	0.5600972	0.11704744	up	1.2033879	0.2671017	hsa-miR-486-3p	miRNA	miRBase:MI0002470
MI0003676_2	0.5600972	0.11704744	up	1.213661	0.27936545	hsa-miR-654-3p	miRNA	miRBase:MI0003676
MI0014144_1	0.5600972	0.11774499	up	1.261111	0.33469528	hsa-miR-3127-5p	miRNA	miRBase:MI0014144
MI0000745_1	0.5600972	0.11885441	down	-1.2714959	-0.34652686	hsa-miR-301a-3p	miRNA	miRBase:MI0000745	This sequence is the predicted human homologue of mouse miR-301, cloned from mouse embryonic stem cells [1,3]. Its expression has also been confirmed in human ES cells [2].
MI0015873_2	0.5600972	0.1192711	down	-1.2531098	-0.32551286	hsa-miR-2355-5p	miRNA	miRBase:MI0015873
MI0003185_2	0.5600972	0.12079231	up	1.1160605	0.15841523	hsa-miR-501-3p	miRNA	miRBase:MI0003185
MI0014232_1	0.5600972	0.12286153	up	1.0890749	0.12310311	hsa-miR-3188	miRNA	miRBase:MI0014232
MI0001641_1	0.5600972	0.124630295	up	1.2478089	0.31939703	hsa-miR-429	miRNA	miRBase:MI0001641	Xie et al. [1] refer to this sequence by the internal identifier MIR201. The sequence is unrelated to mouse mir-201 (MIR:MI0000244).
MI0014147_1	0.5600972	0.12710471	up	1.0123382	0.017691288	hsa-miR-3130-3p	miRNA	miRBase:MI0014147
MI0033422_2	0.5600972	0.12710471	up	1.0788518	0.10949672	hsa-miR-10398-5p	miRNA	miRBase:MI0033422
MI0022739_1	0.5600972	0.12710471	up	1.0805506	0.11176657	hsa-miR-6892-5p	miRNA	miRBase:MI0022739
MI0022701_1	0.5600972	0.12710471	up	1.0223745	0.031923775	hsa-miR-6855-5p	miRNA	miRBase:MI0022701
MI0000446_1	0.5600972	0.12710471	up	1.038012	0.05382316	hsa-miR-125b-1-3p	miRNA	miRBase:MI0000446	This miRNA sequence is predicted based on homology to a verified miRNA from mouse [1]. Its expression was later verified in human BC-1 cells [2].
MI0017369_1	0.5600972	0.12710471	up	1.0676383	0.09442294	hsa-miR-4732-3p	miRNA	miRBase:MI0017369
MI0017395_2	0.5600972	0.12710471	up	1.0320511	0.045514386	hsa-miR-4755-3p	miRNA	miRBase:MI0017395
MI0003191_2	0.5600972	0.12710471	up	1.0374674	0.05306595	hsa-miR-513a-5p	miRNA	miRBase:MI0003191	The mature sequence shown here represents the most commonly cloned form from large-scale cloning studies [2].
MI0003840_1	0.5600972	0.12836726	down	-1.2295798	-0.29816538	hsa-miR-378d	miRNA	miRBase:MI0003840
MI0005530_1	0.5600972	0.12931302	up	1.1781075	0.23647119	hsa-miR-509-3p	miRNA	miRBase:MI0005530	The mature sequence shown here represents the most commonly cloned form from large-scale cloning studies [3]. The cloned miR-509-5p sequence from [3] includes a 1 nt extension at the 3' end (A), which is incompatible with the genome sequence.
MI0017867_1	0.5600972	0.13259089	up	1.2415355	0.31212556	hsa-miR-5001-3p	miRNA	miRBase:MI0017867
MI0000803_2	0.5600972	0.13259089	up	1.1357453	0.18363932	hsa-miR-330-5p	miRNA	miRBase:MI0000803	This sequence is the predicted homologue of a miRNA cloned from rat neuronal tissue [1,2], later verified in human [3].
MI0000461_2	0.5600972	0.1340859	up	1.2533011	0.3257331	hsa-miR-145-3p	miRNA	miRBase:MI0000461	This miRNA sequence was predicted based on homology to a verified miRNA from mouse [1]. Michael et al. subsequently verified expression of miR-145 in human, and demonstrated significantly reduced levels of the miRNA in precancerous and neoplastic colorectal tissue [2]. The mature sequence shown here represents the most commonly cloned form from large-scale cloning studies [4].
MI0000108_1	0.5600972	0.13444191	down	-1.3502005	-0.4331737	hsa-miR-103a-2-5p	miRNA	miRBase:MI0000108	This sequence was localised to chromosome 20 and named mir-103-20 in reference [1].
MI0003600_2	0.5600972	0.13457078	down	-1.134687	-0.18229432	hsa-miR-550a-3p	miRNA	miRBase:MI0003600
MI0022552_1	0.5600972	0.13457078	down	-1.0926584	-0.12784244	hsa-miR-6511b-3p	miRNA	miRBase:MI0022552
MI0000459_1	0.5600972	0.1346356	up	1.4826272	0.5681558	hsa-miR-143-5p	miRNA	miRBase:MI0000459	This miRNA sequence was predicted based on homology to a verified miRNA from mouse [1]. Michael et al. subsequently verified expression of miR-143 in human, and demonstrated significantly reduced levels of the miRNA in precancerous and neoplastic colorectal tissue [2]. miR-143 cloned in [3] has a 1 nt 3' extension (A), which is incompatible with the genome sequence.
MI0014185_1	0.5600972	0.13473524	up	1.1867899	0.24706452	hsa-miR-3157-3p	miRNA	miRBase:MI0014185
MI0016826_1	0.5600972	0.13481756	down	-1.1142918	-0.15612707	hsa-miR-4474-3p	miRNA	miRBase:MI0016826
MI0005717_2	0.5600972	0.13660146	down	-1.532236	-0.6156385	hsa-miR-509-3-5p	miRNA	miRBase:MI0005717
MI0000270_1	0.5600972	0.13880979	up	1.1767694	0.2348316	hsa-miR-181b-3p	miRNA	miRBase:MI0000270|RFAM:RF00076	This human miRNA was predicted by computational methods using conservation with mouse and Fugu rubripes sequences [1]. Expression of the excised miR has been validated in zebrafish, and the ends mapped by cloning. Its expression was later verified in human BC-1 cells [3]. There are two predicted hairpin precursor sequences in the human genome; mir-181b-1 (MIR:MI0000270) is found on chromosome 1 […
MI0017873_1	0.5600972	0.13882145	down	-1.3108776	-0.39053294	hsa-miR-5006-3p	miRNA	miRBase:MI0017873
MI0014136_2	0.5600972	0.13946477	up	1.086345	0.119482286	hsa-miR-3120-3p	miRNA	miRBase:MI0014136
MI0000299_1	0.5600972	0.14093971	up	1.0959922	0.13223754	hsa-miR-222-3p	miRNA	miRBase:MI0000299	This human miRNA was predicted by computational methods using conservation with mouse and Fugu rubripes sequences [1]. Expression of the excised miR was validated in zebrafish, and the ends mapped by cloning. Subsequent cloning studies have also verified the expression of miR-222 in human ES cells. The mature sequence shown here represents the most commonly cloned form from large-scale cloning st…
MI0000764_1	0.5600972	0.14093971	down	-1.0856158	-0.11851356	hsa-miR-363-3p	miRNA	miRBase:MI0000764
MI0003513_1	0.5600972	0.1421237	up	1.3597413	0.44333223	hsa-miR-455-5p	miRNA	miRBase:MI0003513	The mir-455 precursor was predicted computationally and a 5' mature product verified in human by Northern blot [1]. The precise sequence termini of the mature forms were derived by cloning from human and rat samples [2].
MI0000239_1	0.5600972	0.1427139	up	1.2359859	0.30566224	hsa-miR-197-5p	miRNA	miRBase:MI0000239
MI0016599_1	0.5600972	0.14366335	down	-1.0447923	-0.063216165	hsa-miR-3942-3p	miRNA	miRBase:MI0016599
MI0000107_2	0.5600972	0.1452629	down	-1.1531752	-0.20561175	hsa-miR-29b-2-5p	miRNA	miRBase:MI0000107|RFAM:RF00074	This sequence was named mir-102-1 in reference [1]. Human miR-102 is a homologue of mouse miR-29b (MIR:MI0000143) and so has been renamed here for consistency.
MI0003676_1	0.5600972	0.1452629	up	1.2645727	0.33865002	hsa-miR-654-5p	miRNA	miRBase:MI0003676
MI0016794_1	0.5600972	0.14576745	down	-1.3134905	-0.39340577	hsa-miR-548ag	miRNA	miRBase:MI0016794
MI0003778_1	0.5600972	0.14740308	down	-1.205381	-0.26948926	hsa-miR-320c	miRNA	miRBase:MI0003778	This sequence was identified as a candidate by RAKE analysis [1], and later confirmed by Solexa sequencing [2].
MI0022576_1	0.5600972	0.1474563	down	-1.2025249	-0.26606676	hsa-miR-6731-3p	miRNA	miRBase:MI0022576
MI0000453_1	0.5600972	0.14896183	up	1.1315519	0.1783027	hsa-miR-135a-5p	miRNA	miRBase:MI0000453	miR-135a was first identified by cloning studies in mouse [1]. Its expression was later verified in human embryonic stem cells [2].
MI0006316_1	0.5600972	0.14944386	up	1.1721934	0.22921063	hsa-miR-1227-3p	miRNA	miRBase:MI0006316
MI0000098_2	0.5600972	0.14956789	up	1.51457	0.59890825	hsa-miR-96-5p	miRNA	miRBase:MI0000098	This sequence is localised to chromosome 7 and was named mir-96-7 in reference [1]. The mature sequence shown here represents the most commonly cloned form from large-scale cloning studies [2].
MI0003136_1	0.5600972	0.14966153	up	1.0249021	0.035486117	hsa-miR-496	miRNA	miRBase:MI0003136	The mature sequence shown here represents the most commonly cloned form from large-scale cloning studies [2]. The 5' end of the miRNA may be offset with respect to previous annotations. miR-496 cloned in [2] has a 1 nt 3' extension (U), which is incompatible with the genome sequence.
MI0017369_2	0.5600972	0.15086918	up	1.1602753	0.2144672	hsa-miR-4732-5p	miRNA	miRBase:MI0017369
MI0006384_2	0.5600972	0.15201625	down	-1.2145998	-0.2804811	hsa-miR-1249-5p	miRNA	miRBase:MI0006384
MI0022582_1	0.5600972	0.15221861	down	-1.2153803	-0.28140783	hsa-miR-6737-3p	miRNA	miRBase:MI0022582
MI0000735_2	0.5600972	0.15421298	down	-1.2090943	-0.27392673	hsa-miR-29c-5p	miRNA	miRBase:MI0000735	The mature sequence shown here represents the most commonly cloned form from large-scale cloning studies [3].
MI0022620_1	0.5600972	0.15453266	up	1.1166158	0.15913284	hsa-miR-6775-3p	miRNA	miRBase:MI0022620
MI0022227_2	0.5600972	0.15628138	up	1.0934478	0.12888436	hsa-miR-6515-3p	miRNA	miRBase:MI0022227
MI0003514_1	0.5600972	0.15649857	up	1.2851154	0.36189786	hsa-miR-539-5p	miRNA	miRBase:MI0003514
MI0016825_1	0.5600972	0.15662041	down	-1.2012925	-0.2645875	hsa-miR-4473	miRNA	miRBase:MI0016825
MI0022619_1	0.5600972	0.1580435	down	-1.1728892	-0.23006678	hsa-miR-6774-5p	miRNA	miRBase:MI0022619
MI0000462_2	0.5600972	0.15852255	up	1.3253733	0.40639874	hsa-miR-152-5p	miRNA	miRBase:MI0000462	This miRNA sequence is predicted based on homology to a verified miRNA from mouse [1], later verified in human [2].
MI0000263_2	0.5600972	0.15884231	up	1.1054174	0.14459118	hsa-miR-7-5p	miRNA	miRBase:MI0000263|RFAM:RF00053	This human miRNA was predicted by computational methods using conservation with mouse and Fugu rubripes sequences [1]. Expression of the excised miR has been validated in zebrafish, and the 5' end mapped by PCR. Landgraf et al. confirm expression in human [2]. The mature sequence shown here represents the most commonly cloned form from large-scale cloning studies [2].
MI0000456_1	0.5600972	0.15884231	up	1.1032956	0.14181933	hsa-miR-140-5p	miRNA	miRBase:MI0000456	This miRNA sequence is predicted based on homology to a verified miRNA from mouse [1]. Its expression was later verified in human [2,3]. The mature sequence shown here represents the most commonly cloned form from large-scale cloning studies [3]. The 5' end of the miRNA may be offset with respect to previous annotations.
MI0022210_1	0.5600972	0.16221981	up	1.2852329	0.36202982	hsa-miR-548ay-3p	miRNA	miRBase:MI0022210
MI0003602_1	0.5600972	0.16234194	down	-1.2469374	-0.31838903	hsa-miR-590-5p	miRNA	miRBase:MI0003602
MI0000449_2	0.5600972	0.16355142	down	-1.2219027	-0.28912944	hsa-miR-132-5p	miRNA	miRBase:MI0000449	This miRNA sequence is predicted based on homology to a verified miRNA from mouse [1], later verified in human [2].
MI0019136_1	0.5600972	0.16481063	up	1.1493171	0.20077695	hsa-miR-5581-3p	miRNA	miRBase:MI0019136
MI0016062_1	0.5600972	0.16561662	up	1.1037586	0.14242464	hsa-miR-3661	miRNA	miRBase:MI0016062
MI0007259_1	0.5600972	0.16831285	up	1.2242553	0.29190448	hsa-miR-1538	miRNA	miRBase:MI0007259
MI0003610_1	0.5600972	0.16841534	down	-1.1272715	-0.17283507	hsa-miR-598-3p	miRNA	miRBase:MI0003610
MI0000077_2	0.5600972	0.16841534	up	1.1200047	0.16350472	hsa-miR-21-3p	miRNA	miRBase:MI0000077	Mourelatos et al. named this sequence miR-21 precursor-17 and also reported the exact reverse complement of this predicted stem-loop sequence and erroneously assigned the name miR-104 [2].
MI0006272_1	0.5600972	0.16881557	down	-1.1930677	-0.25467587	hsa-miR-1179	miRNA	miRBase:MI0006272
MI0000762_2	0.5600972	0.17260668	up	1.3067862	0.3860231	hsa-miR-362-3p	miRNA	miRBase:MI0000762
MI0000467_2	0.5600972	0.17336133	up	1.1519276	0.20405003	hsa-miR-9-5p	miRNA	miRBase:MI0000467
MI0000448_2	0.5600972	0.17336133	down	-1.2009873	-0.26422095	hsa-miR-130a-3p	miRNA	miRBase:MI0000448	miR-130a was first identified by cloning studies in mouse [1]. Its expression was later verified in human embryonic stem cells [2].
MI0000069_2	0.5600972	0.17336133	down	-1.1280445	-0.17382397	hsa-miR-15a-5p	miRNA	miRBase:MI0000069	Reference [1] named this sequence miR-15. This is renamed miR-15a here to avoid confusion with miR-15b (MIR:MI0000438) identified later by others. This gene and miR-16 are clustered within 0.5 kb at 13q14. This region has been shown to be deleted in more than half of B cell chronic lymphocytic leukemias (CLL). Both miR-15a and miR-16 are deleted or down-regulated in more than two thirds of CLL ca…
MI0003618_1	0.5600972	0.17488787	down	-1.0104471	-0.014993858	hsa-miR-605-5p	miRNA	miRBase:MI0003618
MI0000238_2	0.5600972	0.17838967	up	1.5989206	0.6770983	hsa-miR-196a-5p	miRNA	miRBase:MI0000238	Lagos-Quintana et al. [1] cloned this miRNA from human osteoblast sarcoma cells. Lim et al [2] independently predicted this miRNA by computational methods using conservation with mouse and Fugu rubripes sequences [2]. Expression of the excised miR was validated in zebrafish. The sequence maps to human chromosome 17. Yekta et al. report that miR-196 miRNAs are expressed from HOX gene clusters in m…
MI0000107_1	0.5600972	0.17841505	down	-1.1622183	-0.21688111	hsa-miR-29b-3p	miRNA	miRBase:MI0000107|RFAM:RF00074	This sequence was named mir-102-1 in reference [1]. Human miR-102 is a homologue of mouse miR-29b (MIR:MI0000143) and so has been renamed here for consistency.
MI0000082_2	0.5600972	0.17841505	up	1.1201134	0.16364476	hsa-miR-25-5p	miRNA	miRBase:MI0000082
MI0000078_2	0.5600972	0.17841505	down	-1.1493636	-0.2008353	hsa-miR-22-5p	miRNA	miRBase:MI0000078
MI0017878_2	0.5600972	0.17841505	up	1.1018189	0.13988714	hsa-miR-5010-3p	miRNA	miRBase:MI0017878
MI0003189_2	0.5600972	0.17841505	up	1.3327367	0.41439182	hsa-miR-504-5p	miRNA	miRBase:MI0003189	The mature sequence shown here represents the most commonly cloned form from large-scale cloning studies [2].
MI0025516_1	0.5600972	0.17856537	down	-1.0138577	-0.019855209	hsa-miR-7846-3p	miRNA	miRBase:MI0025516
MI0016423_1	0.5600972	0.17856537	down	-1.0147686	-0.021150785	hsa-miR-3917	miRNA	miRBase:MI0016423
MI0022579_1	0.5600972	0.17856537	down	-1.0325949	-0.046274405	hsa-miR-6734-3p	miRNA	miRBase:MI0022579
MI0019141_2	0.5600972	0.17856537	down	-1.0067244	-0.009668726	hsa-miR-5584-3p	miRNA	miRBase:MI0019141
MI0016758_1	0.5600972	0.17856537	down	-1.053107	-0.07465206	hsa-miR-4421	miRNA	miRBase:MI0016758
MI0005116_1	0.5600972	0.17856537	down	-1.0067244	-0.009668726	hsa-miR-765	miRNA	miRBase:MI0005116
MI0022706_1	0.5600972	0.17856537	down	-1.0127885	-0.018332977	hsa-miR-6769b-5p	miRNA	miRBase:MI0022706
MI0017302_2	0.5600972	0.17856537	down	-1.0127885	-0.018332977	hsa-miR-4671-3p	miRNA	miRBase:MI0017302
MI0014142_1	0.5600972	0.17856537	down	-1.0147686	-0.021150785	hsa-miR-3125	miRNA	miRBase:MI0014142
MI0016774_1	0.5600972	0.17856537	down	-1.0147686	-0.021150785	hsa-miR-4434	miRNA	miRBase:MI0016774
MI0017415_1	0.5600972	0.17856537	down	-1.0005665	-8.1703014E-4	hsa-miR-4773	miRNA	miRBase:MI0017415
MI0022655_1	0.5600972	0.17856537	down	-1.0362506	-0.051372923	hsa-miR-6810-5p	miRNA	miRBase:MI0022655
MI0000476_2	0.5600972	0.17856537	down	-1.0147686	-0.021150785	hsa-miR-138-1-3p	miRNA	miRBase:MI0000476	This miRNA sequence is predicted based on homology to a verified miRNA from mouse [1]. Expression in human was later validated by cloning [2].
MI0019130_1	0.5600972	0.17856537	down	-1.0005665	-8.1703014E-4	hsa-miR-548aq-3p	miRNA	miRBase:MI0019130
MI0003577_2	0.5600972	0.17856537	down	-1.0105443	-0.015132568	hsa-miR-570-3p	miRNA	miRBase:MI0003577	The mature sequence shown here represents the most commonly cloned form from large-scale cloning studies [2]. The 5' end of the miRNA may be offset with respect to previous annotations.
MI0022674_2	0.5600972	0.17856537	down	-1.0104009	-0.014927817	hsa-miR-6829-5p	miRNA	miRBase:MI0022674
MI0017448_2	0.5600972	0.17856537	down	-1.0362506	-0.051372923	hsa-miR-4800-5p	miRNA	miRBase:MI0017448
MI0017262_1	0.5600972	0.17856537	down	-1.0005665	-8.1703014E-4	hsa-miR-4635	miRNA	miRBase:MI0017262
MI0001648_1	0.5600972	0.17856537	down	-1.0138577	-0.019855209	hsa-miR-449a	miRNA	miRBase:MI0001648	Xie et al. [1] refer to this sequence by the internal identifier MIR54. The sequence is unrelated to C. elegans mir-54 (MIR:MI0000025).
MI0017452_2	0.5600972	0.17856537	down	-1.0067244	-0.009668726	hsa-miR-4804-3p	miRNA	miRBase:MI0017452
MI0019288_1	0.5600972	0.17856537	down	-1.0362506	-0.051372923	hsa-miR-5692c	miRNA	miRBase:MI0019288
MI0022676_2	0.5600972	0.17856537	down	-1.0138577	-0.019855209	hsa-miR-6831-5p	miRNA	miRBase:MI0022676
MI0016750_1	0.5600972	0.17856537	down	-1.0127885	-0.018332977	hsa-miR-378e	miRNA	miRBase:MI0016750
MI0022555_1	0.5600972	0.17856537	down	-1.0717589	-0.099980354	hsa-miR-6720-3p	miRNA	miRBase:MI0022555
MI0003596_1	0.5600972	0.17856537	down	-1.0114347	-0.016403142	hsa-miR-548b-3p	miRNA	miRBase:MI0003596
MI0014170_1	0.5600972	0.17856537	down	-1.0138577	-0.019855209	hsa-miR-3145-3p	miRNA	miRBase:MI0014170
MI0016686_2	0.5600972	0.17856537	down	-1.0362506	-0.051372923	hsa-miR-550b-2-5p	miRNA	miRBase:MI0016686
MI0022684_2	0.5600972	0.17856537	down	-1.0138577	-0.019855209	hsa-miR-6838-5p	miRNA	miRBase:MI0022684
MI0000444_1	0.5600972	0.17856537	down	-1.0030168	-0.004345813	hsa-miR-124-5p	miRNA	miRBase:MI0000444	miR-124 was first identified by cloning studies in mouse [1]. Its expression was later verified in human embryonic stem cells [2]. The mature sequence shown here represents the most commonly cloned form from large-scale cloning studies [5]. The 5' end of the miRNA may be offset with respect to previous annotations.
MI0018173_1	0.5600972	0.17856537	down	-1.0114347	-0.016403142	hsa-miR-5194	miRNA	miRBase:MI0018173
MI0005759_2	0.5600972	0.17856537	down	-1.019115	-0.027316818	hsa-miR-937-5p	miRNA	miRBase:MI0005759
MI0017297_1	0.5600972	0.17856537	down	-1.0067244	-0.009668726	hsa-miR-4667-5p	miRNA	miRBase:MI0017297
MI0016830_1	0.5600972	0.17856537	down	-1.0005665	-8.1703014E-4	hsa-miR-4477b	miRNA	miRBase:MI0016830
MI0010637_1	0.5600972	0.17856537	down	-1.0005665	-8.1703014E-4	hsa-miR-548q	miRNA	miRBase:MI0010637
MI0006344_1	0.5600972	0.17856537	down	-1.0147686	-0.021150785	hsa-miR-548e-5p	miRNA	miRBase:MI0006344
MI0017313_1	0.5600972	0.17856537	down	-1.0114347	-0.016403142	hsa-miR-4681	miRNA	miRBase:MI0017313
MI0017314_1	0.5600972	0.17856537	down	-1.0332333	-0.047166023	hsa-miR-4682	miRNA	miRBase:MI0017314
MI0022595_1	0.5600972	0.17856537	down	-1.0114347	-0.016403142	hsa-miR-6750-3p	miRNA	miRBase:MI0022595
MI0022596_2	0.5600972	0.17856537	down	-1.0211303	-0.030167004	hsa-miR-6751-5p	miRNA	miRBase:MI0022596
MI0000102_1	0.5600972	0.17856537	down	-1.0147686	-0.021150785	hsa-miR-100-3p	miRNA	miRBase:MI0000102|RFAM:RF00104	This sequence is localised to chromosome 11 and was named mir-100-11 in reference [1].
MI0006434_1	0.5600972	0.17856537	down	-1.0127885	-0.018332977	hsa-miR-1252-5p	miRNA	miRBase:MI0006434
MI0022957_1	0.5600972	0.17856537	down	-1.0147686	-0.021150785	hsa-miR-7106-3p	miRNA	miRBase:MI0022957
MI0022727_1	0.5600972	0.17856537	down	-1.0147686	-0.021150785	hsa-miR-6880-3p	miRNA	miRBase:MI0022727
MI0018167_1	0.5600972	0.17856537	down	-1.0030168	-0.004345813	hsa-miR-5188	miRNA	miRBase:MI0018167
MI0017336_1	0.5600972	0.17856537	down	-1.0162787	-0.023296157	hsa-miR-4703-5p	miRNA	miRBase:MI0017336
MI0014201_1	0.5600972	0.17856537	down	-1.0030168	-0.004345813	hsa-miR-3170	miRNA	miRBase:MI0014201
MI0017338_1	0.5600972	0.17856537	down	-1.0127885	-0.018332977	hsa-miR-4705	miRNA	miRBase:MI0017338
MI0025510_1	0.5600972	0.17856537	down	-1.0105443	-0.015132568	hsa-miR-7843-5p	miRNA	miRBase:MI0025510
MI0025510_2	0.5600972	0.17856537	down	-1.0005665	-8.1703014E-4	hsa-miR-7843-3p	miRNA	miRBase:MI0025510
MI0003821_1	0.5600972	0.17856537	down	-1.0067244	-0.009668726	hsa-miR-1185-5p	miRNA	miRBase:MI0003821	This sequence was proposed as a miRNA candidate by Berezikov et al by RAKE analysis [1], and validated by cloning independently by Subramanian et al [2].
MI0003677_1	0.5600972	0.17856537	down	-1.0030168	-0.004345813	hsa-miR-655-5p	miRNA	miRBase:MI0003677
MI0005539_1	0.5600972	0.17856537	down	-1.0332333	-0.047166023	hsa-miR-541-5p	miRNA	miRBase:MI0005539
MI0033417_2	0.5600972	0.17856537	down	-1.0127885	-0.018332977	hsa-miR-10393-3p	miRNA	miRBase:MI0033417
MI0010635_1	0.5600972	0.17856537	down	-1.0105443	-0.015132568	hsa-miR-2116-3p	miRNA	miRBase:MI0010635
MI0031521_1	0.5600972	0.17856537	down	-1.0030168	-0.004345813	hsa-miR-6859-3p	miRNA	miRBase:MI0031521
MI0016078_1	0.5600972	0.17856537	down	-1.0147686	-0.021150785	hsa-miR-3677-5p	miRNA	miRBase:MI0016078
MI0016078_2	0.5600972	0.17856537	down	-1.0105443	-0.015132568	hsa-miR-3677-3p	miRNA	miRBase:MI0016078
MI0022616_2	0.5600972	0.17856537	down	-1.0005665	-8.1703014E-4	hsa-miR-6771-3p	miRNA	miRBase:MI0022616
MI0022617_2	0.5600972	0.17856537	down	-1.0162787	-0.023296157	hsa-miR-6772-5p	miRNA	miRBase:MI0022617
MI0003646_2	0.5600972	0.17856537	down	-1.0005665	-8.1703014E-4	hsa-miR-33b-5p	miRNA	miRBase:MI0003646	The mature sequence shown here represents the most commonly cloned form from large-scale cloning studies [2].
MI0016889_1	0.5600972	0.17856537	down	-1.0362506	-0.051372923	hsa-miR-4522	miRNA	miRBase:MI0016889
MI0003647_1	0.5600972	0.17856537	down	-1.0067244	-0.009668726	hsa-miR-632	miRNA	miRBase:MI0003647
MI0022624_1	0.5600972	0.17856537	down	-1.0030168	-0.004345813	hsa-miR-6779-5p	miRNA	miRBase:MI0022624
MI0022714_1	0.5600972	0.17856537	down	-1.0114347	-0.016403142	hsa-miR-6867-5p	miRNA	miRBase:MI0022714
MI0016891_1	0.5600972	0.17856537	down	-1.0067244	-0.009668726	hsa-miR-4524a-3p	miRNA	miRBase:MI0016891
MI0016079_2	0.5600972	0.17856537	down	-1.0138577	-0.019855209	hsa-miR-3678-3p	miRNA	miRBase:MI0016079
MI0014229_1	0.5600972	0.17856537	down	-1.0067244	-0.009668726	hsa-miR-3186-3p	miRNA	miRBase:MI0014229
MI0019140_1	0.5600972	0.17856537	down	-1.0114347	-0.016403142	hsa-miR-5583-3p	miRNA	miRBase:MI0019140
MI0017381_1	0.5600972	0.17856537	down	-1.0030168	-0.004345813	hsa-miR-4743-5p	miRNA	miRBase:MI0017381
MI0017383_2	0.5600972	0.17856537	down	-1.0067244	-0.009668726	hsa-miR-122b-5p	miRNA	miRBase:MI0017383
MI0008330_1	0.5600972	0.17856537	down	-1.0127885	-0.018332977	hsa-miR-1909-3p	miRNA	miRBase:MI0008330
MI0006328_1	0.5600972	0.17856537	down	-1.0362506	-0.051372923	hsa-miR-1238-5p	miRNA	miRBase:MI0006328
MI0017387_1	0.5600972	0.17856537	down	-1.0717589	-0.099980354	hsa-miR-4748	miRNA	miRBase:MI0017387
MI0016897_1	0.5600972	0.17856537	down	-1.0030168	-0.004345813	hsa-miR-4530	miRNA	miRBase:MI0016897
MI0017388_2	0.5600972	0.17856537	down	-1.0147686	-0.021150785	hsa-miR-4749-3p	miRNA	miRBase:MI0017388
MI0003162_2	0.5600972	0.17856537	down	-1.0114347	-0.016403142	hsa-miR-519d-3p	miRNA	miRBase:MI0003162	The mature sequence shown here represents the most commonly cloned form from large-scale cloning studies [2].
MI0003180_1	0.5600972	0.17856537	down	-1.0005665	-8.1703014E-4	hsa-miR-516a-5p	miRNA	miRBase:MI0003180
MI0017391_1	0.5600972	0.17856537	down	-1.0717589	-0.099980354	hsa-miR-4752	miRNA	miRBase:MI0017391
MI0022649_1	0.5600972	0.17856537	down	-1.0147686	-0.021150785	hsa-miR-6804-3p	miRNA	miRBase:MI0022649
MI0016007_1	0.5600972	0.17856537	down	-1.0366759	-0.051964972	hsa-miR-3617-3p	miRNA	miRBase:MI0016007
MI0000651_1	0.5600972	0.17856537	down	-1.0362506	-0.051372923	hsa-miR-1-5p	miRNA	miRBase:MI0000651|RFAM:RF00103	Lagos-Quintana et al. [1] reported the cloning of miR-1b, miR-1c and miR-1d. The mature processed miR sequences are identical apart from the 3' residues (A in mir-1b, C in mir-1c and UU in mir-1d). The 3' residues of both miR-1b and miR-1c conflict with the predicted stem-loop precursor sequence shown here and these sequences are not found in current assemblies of human and mouse genomes. It is s…
MI0000445_2	0.5600972	0.17856537	down	-1.0030168	-0.004345813	hsa-miR-124-3p	miRNA	miRBase:MI0000445	miR-124 was first identified by cloning studies in mouse [1]. Its expression was later verified in human embryonic stem cells [2]. The mature sequence shown here represents the most commonly cloned form from large-scale cloning studies [5]. The 5' end of the miRNA may be offset with respect to previous annotations.
MI0031518_1	0.5600972	0.17856537	down	-1.0067244	-0.009668726	hsa-miR-6724-5p	miRNA	miRBase:MI0031518
MI0006348_1	0.5600972	0.17856537	down	-1.0114347	-0.016403142	hsa-miR-1286	miRNA	miRBase:MI0006348
MI0005568_1	0.5600972	0.17856537	down	-1.0030168	-0.004345813	hsa-miR-301b-5p	miRNA	miRBase:MI0005568	This sequence was identified as a miRNA candidate by Berezikov et al. using RAKE and MPSS techniques [1]. Expression was later confirmed by cloning [2].
MI0015903_2	0.5600972	0.17856537	down	-1.0147686	-0.021150785	hsa-miR-500b-3p	miRNA	miRBase:MI0015903
MI0003938_2	0.5600972	0.17856537	down	-1.0105443	-0.015132568	hsa-miR-1298-3p	miRNA	miRBase:MI0003938
MI0006649_1	0.5600972	0.17856537	down	-1.0332333	-0.047166023	hsa-miR-513c-3p	miRNA	miRBase:MI0006649
MI0003197_2	0.5600972	0.17856537	down	-1.0362506	-0.051372923	hsa-miR-510-5p	miRNA	miRBase:MI0003197	The mature sequence shown here represents the most commonly cloned form from large-scale cloning studies [2].
MI0032313_1	0.5600972	0.17856537	down	-1.0105443	-0.015132568	hsa-miR-9985	miRNA	miRBase:MI0032313
MI0000777_1	0.5600972	0.1785925	up	1.0902392	0.12464465	hsa-miR-369-5p	miRNA	miRBase:MI0000777
MI0017321_1	0.5600972	0.18290947	up	1.2297022	0.298309	hsa-miR-4688	miRNA	miRBase:MI0017321
MI0016821_1	0.5600972	0.18306479	down	-1.0500697	-0.07048508	hsa-miR-4470	miRNA	miRBase:MI0016821
MI0000790_2	0.5600972	0.18357761	up	1.2657938	0.3400424	hsa-miR-382-3p	miRNA	miRBase:MI0000790
MI0005531_2	0.5600972	0.18357761	up	1.178961	0.23751605	hsa-miR-450b-5p	miRNA	miRBase:MI0005531
MI0019137_1	0.5600972	0.18522748	up	1.1061174	0.14550447	hsa-miR-548at-5p	miRNA	miRBase:MI0019137
MI0000476_1	0.5600972	0.18539669	down	-1.1875557	-0.24799514	hsa-miR-138-5p	miRNA	miRBase:MI0000476	This miRNA sequence is predicted based on homology to a verified miRNA from mouse [1]. Expression in human was later validated by cloning [2].
MI0001519_1	0.5600972	0.1882456	down	-1.0510491	-0.07183009	hsa-miR-20b-3p	miRNA	miRBase:MI0001519
MI0017361_1	0.5600972	0.18844207	up	1.068684	0.0958353	hsa-miR-4724-5p	miRNA	miRBase:MI0017361
MI0000281_2	0.5600972	0.18885002	down	-1.1394527	-0.18834104	hsa-miR-199a-5p	miRNA	miRBase:MI0000281	Lagos-Quintana et al. [1] cloned miR-199 from human osteoblast sarcoma cells. They also reported identification of a miRNA from the opposite arm in mouse cells. This sequence was named miR-199-s and the sequence from the 3' arm of the homologous mouse precursor miR-199-as. Lim et al. [2] independently predicted this miRNA computationally using conservation with mouse and Fugu rubripes sequences […
MI0017308_2	0.5600972	0.18885002	up	1.2163422	0.28254917	hsa-miR-4677-3p	miRNA	miRBase:MI0017308
MI0026420_2	0.5600972	0.19024485	up	1.0235171	0.03353525	hsa-miR-6859-5p	miRNA	miRBase:MI0026420
MI0022725_1	0.5600972	0.19024485	up	1.0199705	0.028527478	hsa-miR-6878-5p	miRNA	miRBase:MI0022725
MI0016763_1	0.5600972	0.19024485	up	1.0386293	0.05468082	hsa-miR-4424	miRNA	miRBase:MI0016763
MI0017302_1	0.5600972	0.19024485	up	1.0214438	0.03060989	hsa-miR-4671-5p	miRNA	miRBase:MI0017302
MI0017392_1	0.5600972	0.19024485	up	1.0206648	0.029509159	hsa-miR-4753-3p	miRNA	miRBase:MI0017392
MI0016773_2	0.5600972	0.19024485	up	1.0280192	0.039867196	hsa-miR-4433a-3p	miRNA	miRBase:MI0016773
MI0022671_2	0.5600972	0.19024485	up	1.0508732	0.071588546	hsa-miR-6826-3p	miRNA	miRBase:MI0022671
MI0033421_1	0.5600972	0.19024485	up	1.01665	0.023823036	hsa-miR-10397-5p	miRNA	miRBase:MI0033421
MI0017870_2	0.5600972	0.19024485	up	1.0313559	0.044542205	hsa-miR-5004-3p	miRNA	miRBase:MI0017870
MI0016820_1	0.5600972	0.19024485	up	1.0295628	0.042031877	hsa-miR-4469	miRNA	miRBase:MI0016820
MI0022693_1	0.5600972	0.19024485	up	1.0399337	0.056491528	hsa-miR-6847-5p	miRNA	miRBase:MI0022693
MI0017298_1	0.5600972	0.19024485	up	1.0195882	0.027986627	hsa-miR-4668-5p	miRNA	miRBase:MI0017298
MI0017303_1	0.5600972	0.19024485	up	1.0219324	0.031299714	hsa-miR-4672	miRNA	miRBase:MI0017303
MI0014193_1	0.5600972	0.19024485	up	1.0313718	0.04456455	hsa-miR-3163	miRNA	miRBase:MI0014193
MI0016855_1	0.5600972	0.19024485	up	1.0323198	0.045889948	hsa-miR-4493	miRNA	miRBase:MI0016855
MI0016856_1	0.5600972	0.19024485	up	1.045906	0.06475312	hsa-miR-4494	miRNA	miRBase:MI0016856
MI0016429_1	0.5600972	0.19024485	up	1.0064373	0.009257299	hsa-miR-3922-5p	miRNA	miRBase:MI0016429
MI0003135_1	0.5600972	0.19024485	up	1.0354394	0.05024308	hsa-miR-495-5p	miRNA	miRBase:MI0003135
MI0016599_2	0.5600972	0.19024485	up	1.0282123	0.04013819	hsa-miR-3942-5p	miRNA	miRBase:MI0016599
MI0019144_2	0.5600972	0.19024485	up	1.0324394	0.046057034	hsa-miR-5587-3p	miRNA	miRBase:MI0019144
MI0017371_1	0.5600972	0.19024485	up	1.0315788	0.044854	hsa-miR-4734	miRNA	miRBase:MI0017371
MI0000442_1	0.5600972	0.19024485	up	1.0344136	0.048813116	hsa-miR-122-5p	miRNA	miRBase:MI0000442	The mature sequence shown here represents the most commonly cloned form from large-scale cloning studies [3].
MI0014235_2	0.5600972	0.19024485	up	1.0030925	0.004454689	hsa-miR-3190-3p	miRNA	miRBase:MI0014235
MI0008332_2	0.5600972	0.19024485	up	1.0322981	0.045859624	hsa-miR-1911-3p	miRNA	miRBase:MI0008332
MI0006648_2	0.5600972	0.19024485	up	1.0275339	0.039185975	hsa-miR-513b-5p	miRNA	miRBase:MI0006648
MI0003198_2	0.5600972	0.19024485	up	1.0060713	0.008732594	hsa-miR-514a-5p	miRNA	miRBase:MI0003198	The mature sequence shown here represents the most commonly cloned form from large-scale cloning studies [2].
MI0000814_1	0.5681736	0.1936275	down	-1.3395737	-0.421774	hsa-miR-338-3p	miRNA	miRBase:MI0000814	This sequence is the predicted homologue of a miRNA cloned from rat neuronal tissue [1,2], later verified in human [3]. The mature sequence shown here represents the most commonly cloned form from large-scale cloning studies [3].
MI0000468_1	0.5681736	0.1942332	up	1.1404351	0.18958434	hsa-miR-9-5p	miRNA	miRBase:MI0000468
MI0000066_1	0.5681736	0.1942332	up	1.174399	0.23192267	hsa-let-7e-5p	miRNA	miRBase:MI0000066|RFAM:RF00027	The mature sequence shown here represents the most commonly cloned form from large-scale cloning studies [3].
MI0022609_1	0.57049507	0.19544353	up	1.0897293	0.12396981	hsa-miR-6764-5p	miRNA	miRBase:MI0022609
MI0016749_1	0.57337356	0.19688293	down	-1.0289932	-0.041233517	hsa-miR-378d	miRNA	miRBase:MI0016749
MI0000466_1	0.57337356	0.19726731	down	-1.2707833	-0.34571803	hsa-miR-9-3p	miRNA	miRBase:MI0000466
MI0000478_1	0.5744283	0.19944009	down	-1.1083219	-0.14837696	hsa-miR-149-5p	miRNA	miRBase:MI0000478	The mature sequence shown here represents the most commonly cloned form from large-scale cloning studies [2].
MI0014162_1	0.5744283	0.19965038	down	-1.0458385	-0.06466005	hsa-miR-3139	miRNA	miRBase:MI0014162
MI0000078_1	0.5744283	0.19972819	up	1.1667439	0.2224879	hsa-miR-22-3p	miRNA	miRBase:MI0000078
MI0006385_2	0.5744283	0.19972819	up	1.2174351	0.2838449	hsa-miR-1250-5p	miRNA	miRBase:MI0006385
MI0000265_1	0.5744283	0.19972819	up	1.1041653	0.14295618	hsa-miR-7-5p	miRNA	miRBase:MI0000265|RFAM:RF00053	This human miRNA was predicted by computational methods using conservation with mouse and Fugu rubripes sequences [1]. Expression of the excised miR has been validated in zebrafish, and the 5' end mapped by PCR. Expression in human was later verified by cloning [1,2].
MI0003684_2	0.5774053	0.2015933	up	1.1014187	0.13936305	hsa-miR-660-3p	miRNA	miRBase:MI0003684
MI0022226_2	0.5774053	0.20160681	up	1.2080547	0.27268574	hsa-miR-6514-5p	miRNA	miRBase:MI0022226
MI0022606_1	0.57980835	0.20286939	up	1.103013	0.14144984	hsa-miR-6761-5p	miRNA	miRBase:MI0022606
MI0014208_1	0.58555937	0.20530935	up	1.2552729	0.328001	hsa-miR-3174	miRNA	miRBase:MI0014208
MI0022724_1	0.5857582	0.20580694	down	-1.0486546	-0.06853951	hsa-miR-6877-5p	miRNA	miRBase:MI0022724
MI0000457_1	0.5903896	0.20786545	up	1.1022755	0.14048484	hsa-miR-141-5p	miRNA	miRBase:MI0000457	This miRNA sequence was predicted based on homology to a verified miRNA from mouse [1]. Michael et al. subsequently verified expression of miR-141 in human [2].
MI0011284_1	0.59122497	0.20859143	down	-1.2060951	-0.27034366	hsa-miR-2277-3p	miRNA	miRBase:MI0011284
MI0022729_2	0.5945209	0.21049634	down	-1.1641296	-0.21925169	hsa-miR-6882-5p	miRNA	miRBase:MI0022729
MI0016003_2	0.5945209	0.2110571	up	1.1303544	0.17677517	hsa-miR-3613-5p	miRNA	miRBase:MI0016003
MI0001735_1	0.5945209	0.2110571	up	1.2153366	0.2813559	hsa-miR-409-5p	miRNA	miRBase:MI0001735	The mature sequence shown here represents the most commonly cloned form from large-scale cloning studies [4]. The 5' end of the miRNA may be offset with respect to previous annotations.
MI0003126_1	0.6014433	0.2139539	down	-1.1750116	-0.23267505	hsa-miR-491-5p	miRNA	miRBase:MI0003126	The mature sequence shown here represents the most commonly cloned form from large-scale cloning studies [2].
MI0017447_2	0.6015672	0.21482278	up	1.2399151	0.31024137	hsa-miR-3688-3p	miRNA	miRBase:MI0017447
MI0011285_1	0.6015672	0.21487682	up	1.0321989	0.045721006	hsa-miR-2278	miRNA	miRBase:MI0011285
MI0000269_2	0.60597175	0.21689275	down	-1.1606396	-0.2149201	hsa-miR-181a-2-3p	miRNA	miRBase:MI0000269|RFAM:RF00076	This human miRNA was predicted by computational methods using conservation with mouse and Fugu rubripes sequences [1]. Expression of the excised miR has been validated in zebrafish, and the ends mapped by cloning. Landgraf et al. and Lui et al. later verify expression in human [4-5].
MI0016004_1	0.6119186	0.21946825	up	1.0630432	0.08820028	hsa-miR-3614-3p	miRNA	miRBase:MI0016004
MI0025525_1	0.6152904	0.22162911	up	1.0857153	0.11864583	hsa-miR-7855-5p	miRNA	miRBase:MI0025525
MI0022713_1	0.6152904	0.22227521	up	1.2486862	0.32041097	hsa-miR-6866-5p	miRNA	miRBase:MI0022713
MI0008191_1	0.6152904	0.22246477	down	-1.2208022	-0.28782946	hsa-miR-320c	miRNA	miRBase:MI0008191
MI0022583_1	0.6152904	0.22247535	up	1.1296865	0.17592242	hsa-miR-6738-3p	miRNA	miRBase:MI0022583
MI0022578_1	0.61559236	0.2245292	down	-1.0131837	-0.01889579	hsa-miR-6733-3p	miRNA	miRBase:MI0022578
MI0014210_1	0.61559236	0.22469257	down	-1.1379303	-0.18641216	hsa-miR-3176	miRNA	miRBase:MI0014210
MI0000822_1	0.61559236	0.22528252	down	-1.0351124	-0.049787406	hsa-miR-133b	miRNA	miRBase:MI0000822	miR-133b was predicted based on comparative analysis of human, mouse and Fugu [1], and later verified in human [2].
MI0001725_1	0.61559236	0.22528252	down	-1.0633171	-0.08857185	hsa-miR-329-5p	miRNA	miRBase:MI0001725
MI0003678_2	0.61559236	0.22528252	down	-1.0399408	-0.05650145	hsa-miR-656-3p	miRNA	miRBase:MI0003678
MI0017382_1	0.61559236	0.22528252	down	-1.0509216	-0.07165499	hsa-miR-4744	miRNA	miRBase:MI0017382
MI0000101_2	0.6160208	0.2258893	up	1.1087782	0.14897084	hsa-miR-99a-3p	miRNA	miRBase:MI0000101|RFAM:RF00104	This sequence is localised to chromosome 21 and was named mir-99-21 in reference [1].
MI0006444_2	0.61932474	0.22891039	down	-1.1191413	-0.16239224	hsa-miR-1307-5p	miRNA	miRBase:MI0006444
MI0000102_2	0.61932474	0.22891039	up	1.193552	0.25526145	hsa-miR-100-5p	miRNA	miRBase:MI0000102|RFAM:RF00104	This sequence is localised to chromosome 11 and was named mir-100-11 in reference [1].
MI0000264_1	0.61932474	0.22891039	up	1.099335	0.13663103	hsa-miR-7-5p	miRNA	miRBase:MI0000264|RFAM:RF00053	This human miRNA was predicted by computational methods using conservation with mouse and Fugu rubripes sequences [1]. Expression of the excised miR has been validated in zebrafish, and the 5' end mapped by PCR. Landgraf et al. confirm expression in human [2]. The mature sequence shown here represents the most commonly cloned form from large-scale cloning studies [2].
MI0000760_2	0.61932474	0.22891039	down	-1.0421197	-0.059521053	hsa-miR-361-5p	miRNA	miRBase:MI0000760
MI0014168_1	0.62108755	0.23007517	up	1.0361484	0.051230684	hsa-miR-548u	miRNA	miRBase:MI0014168
MI0017980_1	0.62108755	0.23092298	down	-1.0747613	-0.10401624	hsa-miR-5091	miRNA	miRBase:MI0017980
MI0014191_1	0.62108755	0.23092298	down	-1.0400342	-0.056630936	hsa-miR-3161	miRNA	miRBase:MI0014191
MI0023566_1	0.6236486	0.2343339	down	-1.0143526	-0.020559179	hsa-miR-6511a-3p	miRNA	miRBase:MI0023566
MI0008190_1	0.6236486	0.23530822	down	-1.1651232	-0.22048254	hsa-miR-320d	miRNA	miRBase:MI0008190
MI0022638_2	0.6236486	0.23530822	down	-1.1109916	-0.1518479	hsa-miR-6793-3p	miRNA	miRBase:MI0022638
MI0017452_1	0.6236486	0.23597515	down	-1.0497168	-0.0700002	hsa-miR-4804-5p	miRNA	miRBase:MI0017452
MI0006399_1	0.6236486	0.23597515	down	-1.0846738	-0.117261186	hsa-miR-548n	miRNA	miRBase:MI0006399
MI0017979_1	0.6236486	0.23597515	down	-1.0124793	-0.01789242	hsa-miR-5090	miRNA	miRBase:MI0017979
MI0014195_1	0.6236486	0.23597515	down	-1.0734124	-0.10220448	hsa-miR-3165	miRNA	miRBase:MI0014195
MI0017878_1	0.6236486	0.23597515	down	-1.0190852	-0.027274627	hsa-miR-5010-5p	miRNA	miRBase:MI0017878
MI0005757_1	0.6236486	0.23597515	down	-1.0470185	-0.06628697	hsa-miR-935	miRNA	miRBase:MI0005757
MI0003643_1	0.63066643	0.24025781	up	1.2258852	0.2938238	hsa-miR-629-3p	miRNA	miRBase:MI0003643
MI0014137_1	0.63066643	0.24088006	up	1.0896465	0.12386012	hsa-miR-3121-3p	miRNA	miRBase:MI0014137
MI0033419_1	0.63066643	0.24088006	up	1.1084647	0.14856285	hsa-miR-10395-3p	miRNA	miRBase:MI0033419
MI0000465_2	0.63066643	0.24139461	up	1.0259249	0.036925156	hsa-miR-191-5p	miRNA	miRBase:MI0000465	This miRNA sequence is predicted based on homology to a verified miRNA from mouse [1]. The expression of this miRNA was later confirmed in human HL-60 leukemia cells [2]. The mature sequence shown here represents the most commonly cloned form from large-scale cloning studies [4].
MI0016003_1	0.63066643	0.24139461	down	-1.2687111	-0.34336358	hsa-miR-3613-3p	miRNA	miRBase:MI0016003
MI0000271_1	0.63066643	0.24139461	down	-1.135702	-0.18358435	hsa-miR-181c-5p	miRNA	miRBase:MI0000271|RFAM:RF00076	This human miRNA was predicted by computational methods using conservation with mouse and Fugu rubripes sequences [1]. Expression of the excised miR has been validated in zebrafish, and the ends mapped by cloning. Landgraf et al. confirm the expression of miR-181c in human [2].
MI0003601_1	0.63607174	0.24392816	down	-1.0201291	-0.028751718	hsa-miR-550a-5p	miRNA	miRBase:MI0003601
MI0000081_2	0.6413166	0.24653159	down	-1.2068332	-0.27122635	hsa-miR-24-2-5p	miRNA	miRBase:MI0000081	mir-24-2 was identified independently by two groups. This sequence was named miR-24 precursor-19 in reference [2].
MI0001721_1	0.6413166	0.24738175	up	1.1303496	0.1767691	hsa-miR-431-5p	miRNA	miRBase:MI0001721
MI0000266_1	0.6413166	0.24780267	down	-1.0033817	-0.004870573	hsa-miR-10a-3p	miRNA	miRBase:MI0000266|RFAM:RF00104	This human miRNA was predicted by computational methods using conservation with mouse and Fugu rubripes sequences [1]. Expression of the excised miR has been validated in zebrafish, and the ends mapped by cloning. Mature products were later verified in human [2].
MI0003666_1	0.6413166	0.24781336	down	-1.1496551	-0.20120111	hsa-miR-651-5p	miRNA	miRBase:MI0003666
MI0014222_1	0.643297	0.25135902	down	-1.0257425	-0.036668647	hsa-miR-548w	miRNA	miRBase:MI0014222
MI0022665_2	0.643297	0.25135902	down	-1.0130424	-0.01869463	hsa-miR-6820-3p	miRNA	miRBase:MI0022665
MI0017434_2	0.643297	0.25176322	down	-1.0250854	-0.035744175	hsa-miR-4787-3p	miRNA	miRBase:MI0017434
MI0003556_1	0.643297	0.25282097	down	-1.0193568	-0.027659185	hsa-miR-551a	miRNA	miRBase:MI0003556
MI0025239_1	0.643297	0.25282097	down	-1.029267	-0.04161721	hsa-miR-7703	miRNA	miRBase:MI0025239
MI0000094_2	0.643297	0.25282097	down	-1.0337731	-0.047919516	hsa-miR-92a-2-5p	miRNA	miRBase:MI0000094	Human miR-92a (previously named miR-92 here) has two predicted hairpin precursor sequences: mir-92a-1 (MIR:MI0000093) on chromosome 13 (named mir-92-13 in [1]) and mir-92a-2 (MIR:MI0000094) on chromosome X (named mir-92-X in [1]). miR-92a has also been cloned from mouse embryonic stem cells [2] and is predicted to be expressed from two closely related precursor hairpins (MIR:MI0000719 and MIR:MI0…
MI0025524_1	0.643297	0.25285482	down	-1.1925169	-0.25400972	hsa-miR-7854-3p	miRNA	miRBase:MI0025524
MI0005543_2	0.643297	0.25432286	down	-1.4725537	-0.5583203	hsa-miR-708-5p	miRNA	miRBase:MI0005543
MI0003530_2	0.643297	0.25435063	up	1.195039	0.25705773	hsa-miR-487b-3p	miRNA	miRBase:MI0003530
MI0006345_2	0.643297	0.25435063	down	-1.1285638	-0.17448793	hsa-miR-548j-5p	miRNA	miRBase:MI0006345
MI0022960_1	0.643297	0.25497228	down	-1.1282796	-0.17412458	hsa-miR-7109-3p	miRNA	miRBase:MI0022960
MI0023431_1	0.643297	0.25508383	down	-1.065769	-0.091894716	hsa-miR-6511b-3p	miRNA	miRBase:MI0023431
MI0017450_1	0.643297	0.25742036	up	1.2679616	0.3425111	hsa-miR-4802-3p	miRNA	miRBase:MI0017450
MI0006319_1	0.643297	0.26004905	down	-1.1073891	-0.14716221	hsa-miR-1229-3p	miRNA	miRBase:MI0006319
MI0003560_2	0.643297	0.26100686	up	1.0904759	0.124957904	hsa-miR-92b-3p	miRNA	miRBase:MI0003560	The mature sequence shown here represents the most commonly cloned form from large-scale cloning studies [2].
MI0000281_1	0.643297	0.26100686	down	-1.1431327	-0.19299287	hsa-miR-199a-3p	miRNA	miRBase:MI0000281	Lagos-Quintana et al. [1] cloned miR-199 from human osteoblast sarcoma cells. They also reported identification of a miRNA from the opposite arm in mouse cells. This sequence was named miR-199-s and the sequence from the 3' arm of the homologous mouse precursor miR-199-as. Lim et al. [2] independently predicted this miRNA computationally using conservation with mouse and Fugu rubripes sequences […
MI0006371_1	0.643297	0.26100686	up	1.0929544	0.12823321	hsa-miR-1304-3p	miRNA	miRBase:MI0006371
MI0000469_1	0.643297	0.26100686	up	1.1202722	0.16384926	hsa-miR-125a-5p	miRNA	miRBase:MI0000469	This miRNA sequence is predicted based on homology to a verified miRNA from mouse [1], later verified in human [2].
MI0016900_1	0.643297	0.26522142	up	1.0849789	0.117667034	hsa-miR-4533	miRNA	miRBase:MI0016900
MI0017290_1	0.643297	0.2677827	up	1.0687689	0.09594987	hsa-miR-4662a-5p	miRNA	miRBase:MI0017290
MI0000298_2	0.643297	0.2677827	up	1.0447867	0.06320842	hsa-miR-221-5p	miRNA	miRBase:MI0000298	This human miRNA was predicted by computational methods using conservation with mouse and Fugu rubripes sequences [1]. Expression of the excised miR has been validated in zebrafish, and later validated in human HL-60 leukemia cells [2].
MI0014151_1	0.643297	0.27048707	down	-1.0188786	-0.026982134	hsa-miR-3131	miRNA	miRBase:MI0014151
MI0019314_1	0.643297	0.27048707	up	1.0101937	0.014631958	hsa-miR-5706	miRNA	miRBase:MI0019314
MI0014178_2	0.643297	0.27048707	down	-1.00782	-0.011238006	hsa-miR-3151-3p	miRNA	miRBase:MI0014178
MI0017293_1	0.643297	0.27048707	down	-1.0002627	-3.7899998E-4	hsa-miR-4662b	miRNA	miRBase:MI0017293
MI0017358_2	0.643297	0.27048707	down	-1.0030496	-0.004392965	hsa-miR-4520-2-3p	miRNA	miRBase:MI0017358
MI0017394_1	0.643297	0.27048707	up	1.0032852	0.0047317296	hsa-miR-4754	miRNA	miRBase:MI0017394
MI0014176_1	0.643297	0.2720188	up	1.2236367	0.29117534	hsa-miR-3149	miRNA	miRBase:MI0014176
MI0000466_2	0.643297	0.2746784	up	1.0958271	0.13202019	hsa-miR-9-5p	miRNA	miRBase:MI0000466
MI0000735_1	0.643297	0.2746784	down	-1.1633757	-0.21831712	hsa-miR-29c-3p	miRNA	miRBase:MI0000735	The mature sequence shown here represents the most commonly cloned form from large-scale cloning studies [3].
MI0003205_2	0.643297	0.2746784	down	-1.0718884	-0.100154765	hsa-miR-532-3p	miRNA	miRBase:MI0003205
MI0017380_2	0.643297	0.2750776	down	-1.1066943	-0.14625682	hsa-miR-4742-5p	miRNA	miRBase:MI0017380
MI0017403_2	0.643297	0.276797	up	1.1317358	0.1785372	hsa-miR-4762-3p	miRNA	miRBase:MI0017403
MI0000103_2	0.643297	0.27726546	up	1.0519477	0.07306299	hsa-miR-101-5p	miRNA	miRBase:MI0000103	Reference [1] reports two miR-101 precursor hairpin structures in human, on chromosome 1 (MIR:MI0000103) and 9 (MIR:MI0000739, named mir-101-precursor-9 in [1]). The mature sequence shown here represents the most commonly cloned form from large-scale cloning studies [3].
MI0001729_1	0.643297	0.28169435	down	-1.0800633	-0.111115925	hsa-miR-451a	miRNA	miRBase:MI0001729	The mature sequence shown here represents the most commonly cloned form from large-scale cloning studies [3].
MI0033674_1	0.643297	0.28876045	up	1.2134323	0.27909362	hsa-miR-10527-5p	miRNA	miRBase:MI0033674
MI0000739_2	0.643297	0.28883094	down	-1.0742252	-0.10329645	hsa-miR-101-3p	miRNA	miRBase:MI0000739	Reference [1] reports two miR-101 precursor hairpin structures in human, on chromosome 1 (MIR:MI0000103) and 9 (MIR:MI0000739, named mir-101-precursor-9 in [1]). The mature sequence shown here represents the most commonly cloned form from large-scale cloning studies [3].
MI0019304_1	0.643297	0.28899026	up	1.042317	0.059794158	hsa-miR-5697	miRNA	miRBase:MI0019304
MI0022574_1	0.643297	0.28899026	up	1.0064349	0.009253881	hsa-miR-6729-5p	miRNA	miRBase:MI0022574
MI0014129_1	0.643297	0.28899026	up	1.0458919	0.06473372	hsa-miR-3116	miRNA	miRBase:MI0014129
MI0014130_2	0.643297	0.28899026	up	1.0460515	0.064953886	hsa-miR-3117-3p	miRNA	miRBase:MI0014130
MI0022581_2	0.643297	0.28899026	up	1.0099345	0.014261792	hsa-miR-6736-5p	miRNA	miRBase:MI0022581
MI0000290_1	0.643297	0.28899026	up	1.0131648	0.0188688	hsa-miR-214-3p	miRNA	miRBase:MI0000290	This human miRNA was predicted by computational methods using conservation with mouse and Fugu rubripes sequences [1]. Expression of the excised miR has been validated in zebrafish, and the ends mapped by cloning. Landgraf et al. confirm expression in human [2]. The mature sequence shown here represents the most commonly cloned form from large-scale cloning studies [2].
MI0007258_1	0.643297	0.28899026	up	1.0174056	0.02489498	hsa-miR-1537-3p	miRNA	miRBase:MI0007258
MI0016083_1	0.643297	0.28899026	up	1.0143367	0.02053663	hsa-miR-3682-3p	miRNA	miRBase:MI0016083
MI0000293_2	0.643297	0.28899026	up	1.02761	0.039292756	hsa-miR-217-5p	miRNA	miRBase:MI0000293
MI0014148_2	0.643297	0.28899026	up	1.0210292	0.030024173	hsa-miR-3130-3p	miRNA	miRBase:MI0014148
MI0016430_1	0.643297	0.28899026	up	1.0073571	0.010575227	hsa-miR-3923	miRNA	miRBase:MI0016430
MI0016796_2	0.643297	0.28899026	up	1.0059743	0.008593438	hsa-miR-548ah-3p	miRNA	miRBase:MI0016796
MI0006351_1	0.643297	0.28899026	up	1.0252348	0.03595438	hsa-miR-1289	miRNA	miRBase:MI0006351
MI0017275_1	0.643297	0.28899026	up	1.0232712	0.03318856	hsa-miR-4648	miRNA	miRBase:MI0017275
MI0033672_1	0.643297	0.28899026	up	1.0160044	0.022906711	hsa-miR-10525-3p	miRNA	miRBase:MI0033672
MI0000252_1	0.643297	0.28899026	up	1.0028523	0.004109171	hsa-miR-129-5p	miRNA	miRBase:MI0000252	This miRNA sequence was predicted based on homology to a verified miRNA cloned from mouse cerebellum [1]. Expression of this miRNA was subsequently verified in a human osteoblast sarcoma cell line [2]. Reference [2] named the human/mouse conserved sequence miR-129b, but subsequent genome searches suggest that the same mature sequence may be expressed from two predicted hairpin precursors in both …
MI0017288_1	0.643297	0.28899026	up	1.0135316	0.01939102	hsa-miR-4660	miRNA	miRBase:MI0017288
MI0000443_2	0.643297	0.28899026	up	1.0258707	0.03684888	hsa-miR-124-5p	miRNA	miRBase:MI0000443	miR-124 was first identified by cloning studies in mouse [1]. Its expression was later verified in human embryonic stem cells [2]. The mature sequence shown here represents the most commonly cloned form from large-scale cloning studies [5]. The 5' end of the miRNA may be offset with respect to previous annotations.
MI0017297_2	0.643297	0.28899026	up	1.0169514	0.024250794	hsa-miR-4667-3p	miRNA	miRBase:MI0017297
MI0003127_2	0.643297	0.28899026	up	1.0257177	0.036633775	hsa-miR-511-3p	miRNA	miRBase:MI0003127
MI0016601_2	0.643297	0.28899026	up	1.0258353	0.036799088	hsa-miR-3944-5p	miRNA	miRBase:MI0016601
MI0002467_1	0.643297	0.28899026	up	1.0011573	0.0016686422	hsa-miR-483-3p	miRNA	miRBase:MI0002467	The mature sequence shown here represents the most commonly cloned form from large-scale cloning studies [2].
MI0003623_1	0.643297	0.28899026	up	1.0026312	0.0037910158	hsa-miR-610	miRNA	miRBase:MI0003623
MI0022600_2	0.643297	0.28899026	up	1.0302283	0.042964015	hsa-miR-6755-3p	miRNA	miRBase:MI0022600
MI0022550_2	0.643297	0.28899026	up	1.020562	0.029363904	hsa-miR-6716-3p	miRNA	miRBase:MI0022550
MI0017334_1	0.643297	0.28899026	up	1.0013888	0.0020022078	hsa-miR-4701-3p	miRNA	miRBase:MI0017334
MI0025514_1	0.643297	0.28899026	up	1.0114752	0.016460955	hsa-miR-7844-5p	miRNA	miRBase:MI0025514
MI0000788_2	0.643297	0.28899026	up	1.0114859	0.016476257	hsa-miR-380-3p	miRNA	miRBase:MI0000788	Landgraf et al. confirm that the 3' product is the predominant one [3].
MI0003134_1	0.643297	0.28899026	up	1.0189688	0.027109906	hsa-miR-494-5p	miRNA	miRBase:MI0003134	The mature sequence shown here represents the most commonly cloned form from large-scale cloning studies [3].
MI0000789_1	0.643297	0.28899026	up	1.0064605	0.009290621	hsa-miR-381-5p	miRNA	miRBase:MI0000789
MI0003530_1	0.643297	0.28899026	up	1.0328872	0.046682738	hsa-miR-487b-5p	miRNA	miRBase:MI0003530
MI0017343_1	0.643297	0.28899026	up	1.0160142	0.022920592	hsa-miR-203b-3p	miRNA	miRBase:MI0017343
MI0000481_1	0.643297	0.28899026	up	1.0302283	0.042964015	hsa-miR-184	miRNA	miRBase:MI0000481	This miRNA sequence is predicted based on homology to a verified miRNA from mouse [1], later verified in human [2].
MI0000264_2	0.643297	0.28899026	up	1.0135316	0.01939102	hsa-miR-7-2-3p	miRNA	miRBase:MI0000264|RFAM:RF00053	This human miRNA was predicted by computational methods using conservation with mouse and Fugu rubripes sequences [1]. Expression of the excised miR has been validated in zebrafish, and the 5' end mapped by PCR. Landgraf et al. confirm expression in human [2]. The mature sequence shown here represents the most commonly cloned form from large-scale cloning studies [2].
MI0014216_1	0.643297	0.28899026	up	1.0130678	0.01873079	hsa-miR-3179	miRNA	miRBase:MI0014216
MI0022709_2	0.643297	0.28899026	up	1.0304323	0.043249782	hsa-miR-6862-5p	miRNA	miRBase:MI0022709
MI0022730_1	0.643297	0.28899026	up	1.0150884	0.021605426	hsa-miR-6883-3p	miRNA	miRBase:MI0022730
MI0006432_2	0.643297	0.28899026	up	1.0226183	0.032267738	hsa-miR-1288-3p	miRNA	miRBase:MI0006432
MI0022622_1	0.643297	0.28899026	up	1.0019798	0.002853464	hsa-miR-6777-3p	miRNA	miRBase:MI0022622
MI0022622_2	0.643297	0.28899026	up	1.0080003	0.011496003	hsa-miR-6777-5p	miRNA	miRBase:MI0022622
MI0017365_2	0.643297	0.28899026	up	1.0233518	0.033302173	hsa-miR-4728-3p	miRNA	miRBase:MI0017365
MI0017375_1	0.643297	0.28899026	up	1.0307475	0.04369101	hsa-miR-3064-3p	miRNA	miRBase:MI0017375
MI0017384_1	0.643297	0.28899026	up	1.0136458	0.019553572	hsa-miR-4745-5p	miRNA	miRBase:MI0017384
MI0003181_1	0.643297	0.28899026	up	1.015365	0.021998443	hsa-miR-516a-5p	miRNA	miRBase:MI0003181
MI0031517_1	0.643297	0.28899026	up	1.0182471	0.026087744	hsa-miR-6724-5p	miRNA	miRBase:MI0031517
MI0022213_2	0.643297	0.28899026	up	1.022253	0.031752348	hsa-miR-6501-3p	miRNA	miRBase:MI0022213
MI0014249_1	0.643297	0.28899026	up	1.0082351	0.011832081	hsa-miR-3200-5p	miRNA	miRBase:MI0014249
MI0008192_1	0.643297	0.28899026	up	1.0197253	0.028180594	hsa-miR-320d	miRNA	miRBase:MI0008192
MI0014252_1	0.643297	0.28899026	up	1.0208095	0.029713703	hsa-miR-3202	miRNA	miRBase:MI0014252
MI0017312_2	0.6452937	0.29082996	up	1.0841675	0.11658764	hsa-miR-4680-3p	miRNA	miRBase:MI0017312
MI0014237_1	0.6452937	0.29082996	up	1.0500265	0.070425786	hsa-miR-3192-5p	miRNA	miRBase:MI0014237
MI0022592_1	0.65128934	0.2940079	up	1.1393312	0.18818723	hsa-miR-6747-3p	miRNA	miRBase:MI0022592
MI0002465_2	0.6527294	0.29513562	up	1.1505789	0.20235986	hsa-miR-410-3p	miRNA	miRBase:MI0002465
MI0000234_2	0.6527294	0.29608834	up	1.0759072	0.10555369	hsa-miR-192-5p	miRNA	miRBase:MI0000234	Lagos-Quintana et al. validated the presence of an 18 nt excised sequence by cloning [1]. Lim et al. predicted the miR by computational methods using conservation with mouse and Fugu rubripes sequences. Expression of the excised miR was validated in zebrafish, and the 5' end mapped by PCR [2]. The 3' ends of the reported sequences differ by 3 nt - this entry contains the longer sequence. Lim et a…
MI0003683_2	0.6527294	0.29608834	up	1.0896893	0.12391678	hsa-miR-659-5p	miRNA	miRBase:MI0003683
MI0000464_1	0.65924734	0.29952654	down	-1.129209	-0.17531258	hsa-miR-153-3p	miRNA	miRBase:MI0000464	This miRNA sequence is predicted based on homology to a verified miRNA from mouse [1], later verified in human [2].
MI0005545_2	0.66471374	0.30346683	up	1.0755148	0.10502737	hsa-miR-190b-5p	miRNA	miRBase:MI0005545
MI0000242_2	0.66471374	0.30346683	down	-1.1085274	-0.14864446	hsa-miR-199a-5p	miRNA	miRBase:MI0000242	Lagos-Quintana et al. [1] cloned miR-199 from human osteoblast sarcoma cells. They also reported identification of a miRNA from the opposite arm in mouse cells. This sequence was named miR-199-s and the sequence from the 3' arm of the homologous mouse precursor miR-199-as. Lim et al. [2] independently predicted this miRNA computationally using conservation with mouse and Fugu rubripes sequences […
MI0001733_2	0.66471374	0.30346683	down	-1.2971077	-0.37529826	hsa-miR-452-5p	miRNA	miRBase:MI0001733	The mature sequence shown here represents the most commonly cloned form from large-scale cloning studies [4]. The 5' end of the miRNA may be offset with respect to previous annotations.
MI0003599_1	0.664824	0.3040188	down	-1.2054296	-0.26954734	hsa-miR-589-3p	miRNA	miRBase:MI0003599
MI0016853_1	0.664824	0.3048338	up	1.0622221	0.08708548	hsa-miR-4491	miRNA	miRBase:MI0016853
MI0000079_2	0.664824	0.30499458	up	1.0696195	0.09709772	hsa-miR-23a-5p	miRNA	miRBase:MI0000079	This miRNA was previously named miR-23 [1,2] but is renamed here to avoid confusion with the more recently described miR-23b (MIR:MI0000439). Kawasaki and Taira reported that miR-23 regulates the transcriptional repressor Hairy enhancer of split (HES1) [3]. This finding was later retracted after the discovery that the regulated gene was human homolog of ES1 (HES1), whose function is unknown.
MI0016775_1	0.664824	0.30545968	up	1.1008127	0.13856898	hsa-miR-4435	miRNA	miRBase:MI0016775
MI0014231_1	0.67153335	0.3090329	down	-1.0515292	-0.07248887	hsa-miR-3187-5p	miRNA	miRBase:MI0014231
MI0003200_1	0.6716618	0.31039765	down	-1.1972655	-0.25974312	hsa-miR-514a-3p	miRNA	miRBase:MI0003200	The mature sequence shown here represents the most commonly cloned form from large-scale cloning studies [2].
MI0019134_1	0.6716618	0.3109382	down	-1.2396885	-0.30997768	hsa-miR-664b-5p	miRNA	miRBase:MI0019134
MI0003133_1	0.6716618	0.3109665	up	1.2155095	0.2815612	hsa-miR-432-5p	miRNA	miRBase:MI0003133
MI0006324_1	0.6716618	0.31105447	down	-1.0584146	-0.081904836	hsa-miR-1234-3p	miRNA	miRBase:MI0006324
MI0006656_1	0.6846217	0.31755644	up	1.0647925	0.090572335	hsa-miR-1197	miRNA	miRBase:MI0006656	Afanasyeva et al. refer to this sequence using the internal identifier MYCNSC_NB5_330 [1]. Some additional sequences reported in [1] do not meet miRBase requirements for miRNA identification.
MI0000087_2	0.6847848	0.3181323	down	-1.2309546	-0.2997776	hsa-miR-29a-5p	miRNA	miRBase:MI0000087|RFAM:RF00074	miR-29a was previously know as miR-29 here and in [1]. The mature sequence shown here represents the most commonly cloned form from large-scale cloning studies [6].
MI0022594_1	0.6850967	0.31927806	up	1.0119784	0.01717848	hsa-miR-6749-3p	miRNA	miRBase:MI0022594
MI0008335_2	0.6850967	0.31927806	up	1.0532503	0.07484835	hsa-miR-1914-5p	miRNA	miRBase:MI0008335
MI0015995_2	0.68539983	0.31992	up	1.1821477	0.24141034	hsa-miR-3605-5p	miRNA	miRBase:MI0015995
MI0001652_1	0.68598413	0.32069382	down	-1.0460323	-0.064927414	hsa-miR-450a-1-3p	miRNA	miRBase:MI0001652	Xie et al. [1] refer to this sequence by the internal identifier MIR238. The sequence is unrelated to C. elegans mir-238 (MIR:MI0000313).
MI0003628_2	0.6937037	0.32603523	up	1.0570376	0.080026686	hsa-miR-615-3p	miRNA	miRBase:MI0003628	The mature sequence shown here represents the most commonly cloned form from large-scale cloning studies [2].
MI0003187_1	0.6937037	0.32603523	up	1.0436925	0.061696675	hsa-miR-450a-2-3p	miRNA	miRBase:MI0003187
MI0000060_2	0.6937037	0.3263296	up	1.0728543	0.10145414	hsa-let-7a-3p	miRNA	miRBase:MI0000060|RFAM:RF00027	let-7a-3p cloned in [6] has a 1 nt 3' extension (U), which is incompatible with the genome sequence.
MI0000077_1	0.6937037	0.3263296	up	1.0671346	0.093742184	hsa-miR-21-5p	miRNA	miRBase:MI0000077	Mourelatos et al. named this sequence miR-21 precursor-17 and also reported the exact reverse complement of this predicted stem-loop sequence and erroneously assigned the name miR-104 [2].
MI0003586_1	0.6945679	0.32768106	down	-1.1290239	-0.17507604	hsa-miR-579-3p	miRNA	miRBase:MI0003586	The mature sequence shown here represents the most commonly cloned form from large-scale cloning studies [2]. The 5' end of the miRNA may be offset with respect to previous annotations.
MI0022600_1	0.6945679	0.32775083	down	-1.1255828	-0.17067221	hsa-miR-6755-5p	miRNA	miRBase:MI0022600
MI0000457_2	0.69551957	0.3312777	down	-1.1183245	-0.1613389	hsa-miR-141-3p	miRNA	miRBase:MI0000457	This miRNA sequence was predicted based on homology to a verified miRNA from mouse [1]. Michael et al. subsequently verified expression of miR-141 in human [2].
MI0022643_2	0.69551957	0.33304977	up	1.0929881	0.12827773	hsa-miR-6798-3p	miRNA	miRBase:MI0022643
MI0022683_2	0.69551957	0.3337972	up	1.2089735	0.27378264	hsa-miR-6837-3p	miRNA	miRBase:MI0022683
MI0000777_2	0.69551957	0.3337972	up	1.2079624	0.27257553	hsa-miR-369-3p	miRNA	miRBase:MI0000777
MI0000083_2	0.69551957	0.33405176	down	-1.1035033	-0.142091	hsa-miR-26a-1-3p	miRNA	miRBase:MI0000083	The mature sequence shown here represents the most commonly cloned form from large-scale cloning studies [6].
MI0022671_1	0.69551957	0.33416307	up	1.0123781	0.0177482	hsa-miR-6826-5p	miRNA	miRBase:MI0022671
MI0005544_1	0.69551957	0.3362617	down	-1.1417154	-0.19120307	hsa-miR-147b-5p	miRNA	miRBase:MI0005544
MI0017285_1	0.69551957	0.33690122	up	1.03797	0.05376467	hsa-miR-4657	miRNA	miRBase:MI0017285
MI0003612_1	0.69551957	0.33693248	down	-1.0549762	-0.077210486	hsa-miR-548a-3p	miRNA	miRBase:MI0003612
MI0033416_2	0.69551957	0.33693248	up	1.0222723	0.031779602	hsa-miR-10392-5p	miRNA	miRBase:MI0033416
MI0016080_2	0.69551957	0.33824158	down	-1.0891856	-0.12324981	hsa-miR-3679-3p	miRNA	miRBase:MI0016080
MI0017389_1	0.69551957	0.3411704	down	-1.0224681	-0.032055818	hsa-miR-4750-5p	miRNA	miRBase:MI0017389
MI0000268_2	0.69551957	0.34217763	down	-1.1537744	-0.20636113	hsa-miR-34a-5p	miRNA	miRBase:MI0000268	This human miRNA was predicted by computational methods using conservation with mouse and Fugu rubripes sequences [1]. Expression of the excised miR has been validated in zebrafish, and the ends mapped by cloning. Dostie et al. independently cloned this sequence in human but misnamed the sequence miR-172 (the sequence is unrelated to MIR172 from Arabidopsis) [2]. The sequence maps to human chromo…
MI0003584_1	0.69551957	0.3448303	down	-1.2579827	-0.33111212	hsa-miR-577	miRNA	miRBase:MI0003584
MI0014186_2	0.69551957	0.3461448	up	1.2254174	0.2932732	hsa-miR-3158-3p	miRNA	miRBase:MI0014186
MI0016843_2	0.69551957	0.34948826	up	1.0539438	0.07579787	hsa-miR-4482-5p	miRNA	miRBase:MI0016843
MI0025518_1	0.69551957	0.3495483	down	-1.1700745	-0.22660035	hsa-miR-7848-3p	miRNA	miRBase:MI0025518
MI0000105_1	0.69551957	0.35028318	down	-1.1566999	-0.21001461	hsa-miR-29b-3p	miRNA	miRBase:MI0000105|RFAM:RF00074	Mourelatos et al. identified two copies of this sequence mapping to chromosome 7, and assigned the names mir-102-7.1 and mir-102-7.2 [1]. Subsequent genome assemblies suggest the presence of only one miR-102 locus on chromosome 7. Human miR-102 is a homologue of mouse miR-29b (MIR:MI0000143) and so has been renamed here for consistency.
MI0000282_2	0.69551957	0.35028318	up	1.0744349	0.10357804	hsa-miR-199b-5p	miRNA	miRBase:MI0000282	This human miRNA was predicted by computational methods using conservation with mouse and Fugu rubripes sequences [1]. Expression of the excised 5' miR has been validated in zebrafish, the ends mapped by cloning [2], and later verified in human [3].
MI0014204_2	0.69551957	0.35028318	up	1.1486244	0.19990714	hsa-miR-3173-5p	miRNA	miRBase:MI0014204
MI0003134_2	0.69551957	0.35028318	up	1.1383916	0.18699694	hsa-miR-494-3p	miRNA	miRBase:MI0003134	The mature sequence shown here represents the most commonly cloned form from large-scale cloning studies [3].
MI0000782_1	0.69551957	0.35028318	down	-1.0912523	-0.12598473	hsa-miR-374a-3p	miRNA	miRBase:MI0000782
MI0003586_2	0.69551957	0.35221088	down	-1.1667573	-0.22250454	hsa-miR-579-5p	miRNA	miRBase:MI0003586	The mature sequence shown here represents the most commonly cloned form from large-scale cloning studies [2]. The 5' end of the miRNA may be offset with respect to previous annotations.
MI0010634_2	0.69551957	0.35478207	down	-1.1191995	-0.16246724	hsa-miR-2115-5p	miRNA	miRBase:MI0010634
MI0017342_2	0.69551957	0.35714626	down	-1.2332875	-0.3025091	hsa-miR-4709-5p	miRNA	miRBase:MI0017342
MI0022689_1	0.69551957	0.3578472	up	1.1533875	0.20587735	hsa-miR-6843-3p	miRNA	miRBase:MI0022689
MI0003588_1	0.69551957	0.35848138	up	1.2011195	0.26437974	hsa-miR-581	miRNA	miRBase:MI0003588
MI0009986_1	0.69551957	0.35850945	up	1.0760875	0.10579536	hsa-miR-1976	miRNA	miRBase:MI0009986
MI0001723_2	0.69551957	0.35850945	up	1.255959	0.3287894	hsa-miR-433-3p	miRNA	miRBase:MI0001723
MI0000681_1	0.69551957	0.35850945	up	1.0747781	0.104038805	hsa-miR-155-5p	miRNA	miRBase:MI0000681	Human mir-155 is predicted based on homology to a cloned miR from mouse (MIR:MI0000177) [1], and later experimentally validated in human HL-60 leukemia cells [2]. Like the mouse miRNA, human mir-155 resides in the non-coding BIC transcript (EMBL:AF402776), located on chromosome 21 [3]. The mature form differs from that in mouse at a single position. Eis et al. confirm that miR-155 is processed fr…
MI0002471_1	0.69551957	0.35985214	up	1.2079418	0.2725509	hsa-miR-487a-5p	miRNA	miRBase:MI0002471
MI0025512_2	0.69551957	0.3626608	up	1.0974778	0.13419175	hsa-miR-1273h-3p	miRNA	miRBase:MI0025512
MI0022617_1	0.69551957	0.36364716	down	-1.1589164	-0.21277644	hsa-miR-6772-3p	miRNA	miRBase:MI0022617
MI0002464_1	0.69551957	0.36419436	up	1.3467201	0.42945004	hsa-miR-412-5p	miRNA	miRBase:MI0002464
MI0017323_2	0.69551957	0.36484456	up	1.1064001	0.14587323	hsa-miR-4690-3p	miRNA	miRBase:MI0017323
MI0003583_1	0.69551957	0.36685622	down	-1.0749782	-0.10430744	hsa-miR-576-5p	miRNA	miRBase:MI0003583	The mature sequence shown here represents the most commonly cloned form from large-scale cloning studies [2].
MI0001518_2	0.69551957	0.36787814	up	1.0782216	0.10865366	hsa-miR-18b-5p	miRNA	miRBase:MI0001518	The mature sequence shown here represents the most commonly cloned form from large-scale cloning studies [2].
MI0025747_1	0.69551957	0.36805427	up	1.0954173	0.13148052	hsa-miR-548ba	miRNA	miRBase:MI0025747
MI0019303_1	0.69551957	0.36805427	up	1.0688683	0.09608407	hsa-miR-5696	miRNA	miRBase:MI0019303
MI0006346_1	0.69551957	0.36903757	up	1.0284201	0.0404297	hsa-miR-1285-3p	miRNA	miRBase:MI0006346
MI0017386_2	0.69551957	0.3697956	up	1.0989169	0.13608228	hsa-miR-4747-3p	miRNA	miRBase:MI0017386
MI0014158_2	0.69551957	0.37013534	down	-1.1513962	-0.2033843	hsa-miR-3136-5p	miRNA	miRBase:MI0014158
MI0000542_2	0.69551957	0.37087762	up	1.0081505	0.011710965	hsa-miR-320a-5p	miRNA	miRBase:MI0000542
MI0000286_2	0.69551957	0.37087762	up	1.0038972	0.005611529	hsa-miR-210-5p	miRNA	miRBase:MI0000286	This human miRNA was predicted by computational methods using conservation with mouse and Fugu rubripes sequences [1]. Expression of the excised miR has been validated in zebrafish, and the ends mapped by cloning. Its expression was later verified in human BC-1 cells [2].
MI0003125_2	0.69551957	0.3735658	down	-1.023494	-0.033502653	hsa-miR-490-3p	miRNA	miRBase:MI0003125
MI0003641_2	0.69551957	0.3735658	up	1.1513791	0.20336294	hsa-miR-627-5p	miRNA	miRBase:MI0003641
MI0022647_1	0.69551957	0.37362555	down	-1.0662396	-0.09253166	hsa-miR-6802-3p	miRNA	miRBase:MI0022647
MI0022663_1	0.69551957	0.37362555	down	-1.0630977	-0.08827421	hsa-miR-6818-5p	miRNA	miRBase:MI0022663
MI0005568_2	0.69551957	0.37416878	up	1.2022722	0.26576352	hsa-miR-301b-3p	miRNA	miRBase:MI0005568	This sequence was identified as a miRNA candidate by Berezikov et al. using RAKE and MPSS techniques [1]. Expression was later confirmed by cloning [2].
MI0003599_2	0.69551957	0.37532306	up	1.0349315	0.049535338	hsa-miR-589-5p	miRNA	miRBase:MI0003599
MI0016746_2	0.69551957	0.37532306	up	1.0905296	0.12502888	hsa-miR-548o-3p	miRNA	miRBase:MI0016746
MI0006361_1	0.69551957	0.3781629	up	1.0973628	0.13404052	hsa-miR-548l	miRNA	miRBase:MI0006361
MI0017395_1	0.69551957	0.37997428	up	1.0493217	0.06945698	hsa-miR-4755-5p	miRNA	miRBase:MI0017395
MI0006649_2	0.69551957	0.381453	down	-1.0485811	-0.06843848	hsa-miR-513c-5p	miRNA	miRBase:MI0006649
MI0022574_2	0.69551957	0.38267726	up	1.0682675	0.0952729	hsa-miR-6729-3p	miRNA	miRBase:MI0022574
MI0022711_2	0.69551957	0.38267726	up	1.0347723	0.049313307	hsa-miR-6864-5p	miRNA	miRBase:MI0022711
MI0000103_1	0.69551957	0.38390955	down	-1.0588466	-0.08249358	hsa-miR-101-3p	miRNA	miRBase:MI0000103	Reference [1] reports two miR-101 precursor hairpin structures in human, on chromosome 1 (MIR:MI0000103) and 9 (MIR:MI0000739, named mir-101-precursor-9 in [1]). The mature sequence shown here represents the most commonly cloned form from large-scale cloning studies [3].
MI0001445_1	0.69551957	0.38390955	down	-1.037761	-0.053474184	hsa-miR-423-5p	miRNA	miRBase:MI0001445	miR-423 (renamed miR-423-3p here) is expressed in human promyelocytic leukemia (HL-60) cells [1]. The level of expression was shown to be up-regulated 48 hours after TPA-induction. The mature sequence shown here represents the most commonly cloned form from large-scale cloning studies [2].
MI0000100_1	0.69551957	0.38390955	down	-1.0641795	-0.08974157	hsa-miR-98-3p	miRNA	miRBase:MI0000100|RFAM:RF00027	This sequence is localised to chromosome X and was named mir-98-X in reference [1]. The predicted stem-loop precursor sequence is clearly related to let-7.
MI0000100_2	0.69551957	0.38390955	up	1.0104451	0.014990964	hsa-miR-98-5p	miRNA	miRBase:MI0000100|RFAM:RF00027	This sequence is localised to chromosome X and was named mir-98-X in reference [1]. The predicted stem-loop precursor sequence is clearly related to let-7.
MI0006327_2	0.69551957	0.38580436	down	-1.1995951	-0.26254752	hsa-miR-1237-3p	miRNA	miRBase:MI0006327
MI0022706_2	0.69551957	0.39048454	up	1.0564362	0.07920562	hsa-miR-6769b-3p	miRNA	miRBase:MI0022706
MI0017380_1	0.69551957	0.39208093	down	-1.100043	-0.13756	hsa-miR-4742-3p	miRNA	miRBase:MI0017380
MI0003583_2	0.69551957	0.39261523	down	-1.073782	-0.10270108	hsa-miR-576-3p	miRNA	miRBase:MI0003583	The mature sequence shown here represents the most commonly cloned form from large-scale cloning studies [2].
MI0000461_1	0.69551957	0.39261523	down	-1.1026642	-0.14099355	hsa-miR-145-5p	miRNA	miRBase:MI0000461	This miRNA sequence was predicted based on homology to a verified miRNA from mouse [1]. Michael et al. subsequently verified expression of miR-145 in human, and demonstrated significantly reduced levels of the miRNA in precancerous and neoplastic colorectal tissue [2]. The mature sequence shown here represents the most commonly cloned form from large-scale cloning studies [4].
MI0002470_2	0.69551957	0.39261523	up	1.2386657	0.30878687	hsa-miR-486-5p	miRNA	miRBase:MI0002470
MI0022644_2	0.69551957	0.39463583	down	-1.0232556	-0.033166543	hsa-miR-6799-3p	miRNA	miRBase:MI0022644
MI0016416_1	0.69551957	0.39586148	down	-1.1380401	-0.18655135	hsa-miR-3912-3p	miRNA	miRBase:MI0016416
MI0022576_2	0.69551957	0.39808732	down	-1.0431064	-0.060886376	hsa-miR-6731-5p	miRNA	miRBase:MI0022576
MI0019143_2	0.69551957	0.39808732	down	-1.0150107	-0.021494957	hsa-miR-5586-5p	miRNA	miRBase:MI0019143
MI0010634_1	0.69551957	0.39892006	up	1.2151936	0.2811862	hsa-miR-2115-3p	miRNA	miRBase:MI0010634
MI0017442_1	0.69551957	0.4011911	up	1.0114642	0.016445313	hsa-miR-4795-3p	miRNA	miRBase:MI0017442
MI0000736_1	0.69551957	0.40143955	up	1.0176698	0.025269527	hsa-miR-30c-5p	miRNA	miRBase:MI0000736	miR-30c was cloned from mouse heart and brain tissues by Lagos-Quintana et al. [1]. Two human hairpin precursor sequences are predicted based on homology with the mouse sequences, on chromosomes 1 (MIR:MI0000736) and 6 (MIR:MI0000254) [3]. Expression of miR-30c was later validated in human HL-60 leukemia cells [2].
MI0025511_2	0.69551957	0.40143955	down	-1.0768305	-0.10679118	hsa-miR-4433b-5p	miRNA	miRBase:MI0025511
MI0022584_2	0.69551957	0.40488935	up	1.0587405	0.08234902	hsa-miR-6739-3p	miRNA	miRBase:MI0022584
MI0022703_1	0.69551957	0.4088409	down	-1.0032746	-0.004716473	hsa-miR-6857-3p	miRNA	miRBase:MI0022703
MI0000767_1	0.69551957	0.41003963	up	1.0357955	0.050739124	hsa-miR-365a-5p	miRNA	miRBase:MI0000767	Xie et al. [1] refer to this sequence by the internal identifier MIR245. The sequence is unrelated to C. elegans mir-245 (MIR:MI0000321).
MI0006442_2	0.69551957	0.41038182	up	1.1811162	0.24015093	hsa-miR-664a-5p	miRNA	miRBase:MI0006442	This miRNA sequence overlaps an annotated snoRNA, ACA38b. However, both miR and miR* sequences are identified in reference [1], and the sequence is homologous with rat mir-664.
MI0000095_1	0.69551957	0.41038182	up	1.0762633	0.106031075	hsa-miR-93-3p	miRNA	miRBase:MI0000095	Mourelatos et al. identified two copies of this sequence mapping to chromosome 7, and assigned the names mir-93-7.1 and mir-93-7.2 [1]. Subsequent genome assemblies suggest the presence of only one miR-93 locus on chromosome 7. The mature sequence shown here represents the most commonly cloned form from large-scale cloning studies [5]. The 5' end of the miRNA may be offset with respect to previou…
MI0005539_2	0.69551957	0.41260114	up	1.0229416	0.03272377	hsa-miR-541-3p	miRNA	miRBase:MI0005539
MI0003844_2	0.69551957	0.4148902	up	1.209943	0.27493915	hsa-miR-1185-1-3p	miRNA	miRBase:MI0003844	This sequence was proposed as a miRNA candidate by Berezikov et al by RAKE analysis [1], and validated by cloning independently by Subramanian et al [2].
MI0022619_2	0.69551957	0.41695267	up	1.1099056	0.15043698	hsa-miR-6774-3p	miRNA	miRBase:MI0022619
MI0022699_2	0.69551957	0.41743648	up	1.1596072	0.21363616	hsa-miR-6853-3p	miRNA	miRBase:MI0022699
MI0000090_1	0.69551957	0.41743648	down	-1.1046832	-0.14363264	hsa-miR-32-3p	miRNA	miRBase:MI0000090	The mature sequence shown here represents the most commonly cloned form from large-scale cloning studies [2].
MI0014154_1	0.69551957	0.41770482	up	1.0554769	0.07789501	hsa-miR-378b	miRNA	miRBase:MI0014154
MI0000477_1	0.69551957	0.41944143	down	-1.0627979	-0.08786729	hsa-miR-146a-5p	miRNA	miRBase:MI0000477	This miRNA sequence is predicted based on homology to a verified miRNA from mouse [1]. Its expression was later verified in human [2,3].
MI0000067_2	0.69551957	0.41944143	up	1.0886667	0.122562304	hsa-let-7f-1-3p	miRNA	miRBase:MI0000067|RFAM:RF00027
MI0022215_2	0.69551957	0.41944143	down	-1.1067653	-0.14634928	hsa-miR-6503-5p	miRNA	miRBase:MI0022215
MI0005764_1	0.69551957	0.41944143	down	-1.0791895	-0.10994827	hsa-miR-941	miRNA	miRBase:MI0005764
MI0022213_1	0.69551957	0.41944143	up	1.1229914	0.16734694	hsa-miR-6501-5p	miRNA	miRBase:MI0022213
MI0000298_1	0.69551957	0.41944143	down	-1.0553588	-0.077733524	hsa-miR-221-3p	miRNA	miRBase:MI0000298	This human miRNA was predicted by computational methods using conservation with mouse and Fugu rubripes sequences [1]. Expression of the excised miR has been validated in zebrafish, and later validated in human HL-60 leukemia cells [2].
MI0001446_1	0.69551957	0.41944143	down	-1.1293263	-0.17546244	hsa-miR-424-3p	miRNA	miRBase:MI0001446	This hairpin precursor expresses a 5' arm product, named miR-424, in human promyelocytic leukemia (HL-60) cells [1]. The level of expression of miR-424 was shown to be up-regulated 48 hours after TPA-induction. The sequence is orthologous to the experimentally verified rat miR-322 locus (MIR:MI0000589), which expresses its mature product from the 3' arm of the hairpin. The human miR-424 hairpin d…
MI0000785_2	0.69551957	0.41995534	up	1.1145806	0.15650098	hsa-miR-377-3p	miRNA	miRBase:MI0000785
MI0000811_1	0.69551957	0.4219687	up	1.2415131	0.31209952	hsa-miR-148b-5p	miRNA	miRBase:MI0000811	This sequence is the predicted homologue of a miRNA cloned from rat neuronal tissue [1,2]. Its expression was later verified in human [3,4].
MI0016082_1	0.69551957	0.4232286	down	-1.0406188	-0.057441644	hsa-miR-3681-5p	miRNA	miRBase:MI0016082
MI0000105_2	0.69551957	0.42712775	down	-1.1584347	-0.21217678	hsa-miR-29b-1-5p	miRNA	miRBase:MI0000105|RFAM:RF00074	Mourelatos et al. identified two copies of this sequence mapping to chromosome 7, and assigned the names mir-102-7.1 and mir-102-7.2 [1]. Subsequent genome assemblies suggest the presence of only one miR-102 locus on chromosome 7. Human miR-102 is a homologue of mouse miR-29b (MIR:MI0000143) and so has been renamed here for consistency.
MI0000480_1	0.69551957	0.42780635	down	-1.199216	-0.26209155	hsa-miR-154-5p	miRNA	miRBase:MI0000480
MI0014164_1	0.69551957	0.42821848	down	-1.0864153	-0.11957569	hsa-miR-548t-5p	miRNA	miRBase:MI0014164
MI0017448_1	0.69551957	0.43154427	up	1.0271726	0.038678575	hsa-miR-4800-3p	miRNA	miRBase:MI0017448
MI0005759_1	0.69551957	0.43154427	up	1.0380188	0.053832605	hsa-miR-937-3p	miRNA	miRBase:MI0005759
MI0006403_2	0.69551957	0.43154427	up	1.0291462	0.041447937	hsa-miR-1266-5p	miRNA	miRBase:MI0006403
MI0000451_1	0.69551957	0.43154427	up	1.0465635	0.06565986	hsa-miR-133a-5p	miRNA	miRBase:MI0000451	This miRNA sequence is predicted based on homology to a verified miRNA from mouse [1] later verified in human [2].
MI0017432_2	0.69551957	0.43264005	down	-1.0731661	-0.10187343	hsa-miR-2467-5p	miRNA	miRBase:MI0017432
MI0022611_1	0.69551957	0.43264005	down	-1.0112771	-0.016178334	hsa-miR-6766-3p	miRNA	miRBase:MI0022611
MI0000284_2	0.69551957	0.4359854	down	-1.1916515	-0.25296232	hsa-miR-204-5p	miRNA	miRBase:MI0000284	This human miRNA was predicted by computational methods using conservation with mouse and Fugu rubripes sequences [1]. Expression of the excised miR has been validated in zebrafish, and the ends mapped by cloning. Landgraf et al. confirm expression in human [2].
MI0003638_2	0.69551957	0.43680745	up	1.1471272	0.19802532	hsa-miR-624-5p	miRNA	miRBase:MI0003638
MI0000274_1	0.69551957	0.43680745	up	1.1333078	0.18053976	hsa-miR-187-3p	miRNA	miRBase:MI0000274	This human miRNA was predicted by computational methods using conservation with mouse and Fugu rubripes sequences [1]. Expression of the excised miR has been validated in zebrafish, and the 5' end mapped by PCR. Landgraf et al. confirm expression in human [2]. The mature sequence shown here represents the most commonly cloned form from large-scale cloning studies [2].
MI0000486_1	0.69551957	0.43710446	down	-1.1710066	-0.22774915	hsa-miR-190a-5p	miRNA	miRBase:MI0000486	This miRNA sequence is predicted based on homology to a verified miRNA from mouse [1], later verified in human [2].
MI0000471_2	0.69551957	0.43790942	up	1.0483861	0.06817012	hsa-miR-126-3p	miRNA	miRBase:MI0000471
MI0010629_1	0.69551957	0.43790942	up	1.0687563	0.09593298	hsa-miR-2110	miRNA	miRBase:MI0010629	Zhu et al. incorrectly referred to this sequence as mir-1309 in [1]. This sequence is unrelated to MIR1309 in plants.
MI0000261_2	0.69551957	0.43790942	down	-1.155326	-0.20830001	hsa-miR-139-5p	miRNA	miRBase:MI0000261	The mature sequence shown here represents the most commonly cloned form from large-scale cloning studies [2].
MI0003205_1	0.69551957	0.43790942	up	1.0354066	0.050197404	hsa-miR-532-5p	miRNA	miRBase:MI0003205
MI0000783_1	0.69551957	0.43846235	up	1.0199713	0.02852849	hsa-miR-375-3p	miRNA	miRBase:MI0000783
MI0022220_2	0.69551957	0.44025683	up	1.007763	0.011156434	hsa-miR-6508-3p	miRNA	miRBase:MI0022220
MI0016851_1	0.69551957	0.4419274	up	1.0516843	0.07270164	hsa-miR-548al	miRNA	miRBase:MI0016851
MI0017375_2	0.69551957	0.44306067	up	1.0665674	0.09297516	hsa-miR-3064-5p	miRNA	miRBase:MI0017375
MI0000091_2	0.69551957	0.44694406	down	-1.1330539	-0.18021649	hsa-miR-33a-3p	miRNA	miRBase:MI0000091	The mature sequence shown here represents the most commonly cloned form from large-scale cloning studies [2].
MI0003938_1	0.69551957	0.44694406	up	1.2201803	0.2870943	hsa-miR-1298-5p	miRNA	miRBase:MI0003938
MI0000750_2	0.69551957	0.44731608	down	-1.0341165	-0.048398733	hsa-miR-26a-5p	miRNA	miRBase:MI0000750	miR-26a was cloned from HeLa cells [1]. Two predicted hairpin precursor sequences are present on chromosome 3 (MIR:MI0000083) and 12 (MIR:MI0000750), each with homologues in mouse (MIR:MI0000573 and MIR:MI0000706). The mature sequence shown here represents the most commonly cloned form from large-scale cloning studies [6].
MI0000746_2	0.69551957	0.44731608	up	1.1407531	0.18998663	hsa-miR-99b-3p	miRNA	miRBase:MI0000746	This sequence is the predicted human homologue of mouse miR-99b, cloned from mouse brain [1] and embryonic stem cells [2,3]. Its expression was later validated in human [4-6].
MI0005543_1	0.69551957	0.44739267	down	-1.205546	-0.26968673	hsa-miR-708-3p	miRNA	miRBase:MI0005543
MI0000473_1	0.69551957	0.4505479	down	-1.0085181	-0.012236976	hsa-miR-129-5p	miRNA	miRBase:MI0000473	This miRNA sequence was predicted based on homology to a verified miRNA cloned from mouse cerebellum [1]. Expression of this miRNA was subsequently verified in a human osteoblast sarcoma cell line [2]. Reference [2] named the human/mouse conserved sequence miR-129b, but subsequent genome searches suggest that the same mature sequence may be expressed from two predicted hairpin precursors in both …
MI0017444_1	0.69551957	0.45098203	up	1.0289719	0.0412036	hsa-miR-4797-3p	miRNA	miRBase:MI0017444
MI0022965_1	0.69551957	0.45098203	up	1.0263712	0.03755265	hsa-miR-7114-3p	miRNA	miRBase:MI0022965
MI0006349_1	0.69551957	0.45098203	up	1.0321472	0.04564869	hsa-miR-1287-3p	miRNA	miRBase:MI0006349
MI0014209_1	0.69551957	0.45098203	up	1.0081178	0.011664222	hsa-miR-3175	miRNA	miRBase:MI0014209
MI0000467_1	0.69551957	0.45230922	down	-1.1084146	-0.14849769	hsa-miR-9-3p	miRNA	miRBase:MI0000467
MI0000470_2	0.69551957	0.4558841	down	-1.0412269	-0.05828444	hsa-miR-125b-2-3p	miRNA	miRBase:MI0000470	This miRNA sequence is predicted based on homology to a verified miRNA from mouse [1]. Its expression was later verified in human BC-1 cells [2].
MI0000091_1	0.69551957	0.45637128	up	1.0483359	0.06810106	hsa-miR-33a-5p	miRNA	miRBase:MI0000091	The mature sequence shown here represents the most commonly cloned form from large-scale cloning studies [2].
MI0000479_2	0.69551957	0.45683658	down	-1.0144067	-0.020636152	hsa-miR-150-5p	miRNA	miRBase:MI0000479	This miRNA sequence is predicted based on homology to a verified miRNA from mouse [1], later verified in human [2].
MI0022705_2	0.69551957	0.45724443	up	1.0162771	0.023293788	hsa-miR-6859-5p	miRNA	miRBase:MI0022705
MI0022653_1	0.69551957	0.45724443	up	1.0046761	0.0067304675	hsa-miR-6808-3p	miRNA	miRBase:MI0022653
MI0000268_1	0.69551957	0.45724443	up	1.0239252	0.034110304	hsa-miR-34a-3p	miRNA	miRBase:MI0000268	This human miRNA was predicted by computational methods using conservation with mouse and Fugu rubripes sequences [1]. Expression of the excised miR has been validated in zebrafish, and the ends mapped by cloning. Dostie et al. independently cloned this sequence in human but misnamed the sequence miR-172 (the sequence is unrelated to MIR172 from Arabidopsis) [2]. The sequence maps to human chromo…
MI0017426_1	0.69551957	0.45724443	up	1.0042163	0.0060700667	hsa-miR-4781-5p	miRNA	miRBase:MI0017426
MI0039734_1	0.69551957	0.45724443	up	1.0062397	0.008973948	hsa-miR-12132	miRNA	miRBase:MI0039734
MI0022585_1	0.69551957	0.45724443	up	1.0068821	0.009894721	hsa-miR-6740-5p	miRNA	miRBase:MI0022585
MI0000291_1	0.69551957	0.45724443	up	1.0062397	0.008973948	hsa-miR-215-3p	miRNA	miRBase:MI0000291	This human miRNA was predicted by computational methods using conservation with mouse and Fugu rubripes sequences [1]. Expression of the excised miR has been validated in zebrafish, and the 5' end mapped by PCR. Landgraf et al. confirm expression in human [2].
MI0016768_1	0.69551957	0.45724443	up	1.0103639	0.01487505	hsa-miR-4429	miRNA	miRBase:MI0016768
MI0017421_2	0.69551957	0.45724443	up	1.0427737	0.060426135	hsa-miR-4777-3p	miRNA	miRBase:MI0017421
MI0017432_1	0.69551957	0.45724443	up	1.000879	0.001267643	hsa-miR-2467-3p	miRNA	miRBase:MI0017432
MI0005560_1	0.69551957	0.45724443	up	1.0133266	0.0190993	hsa-miR-885-3p	miRNA	miRBase:MI0005560	This sequence was identified as a miRNA candidate by Berezikov et al. using RAKE and MPSS techniques [1]. Expression was later confirmed by cloning [2].
MI0022667_1	0.69551957	0.45724443	up	1.0103639	0.01487505	hsa-miR-6822-5p	miRNA	miRBase:MI0022667
MI0014158_1	0.69551957	0.45724443	up	1.0162771	0.023293788	hsa-miR-3136-3p	miRNA	miRBase:MI0014158
MI0022672_1	0.69551957	0.45724443	up	1.0046761	0.0067304675	hsa-miR-6827-3p	miRNA	miRBase:MI0022672
MI0022672_2	0.69551957	0.45724443	up	1.0062397	0.008973948	hsa-miR-6827-5p	miRNA	miRBase:MI0022672
MI0003575_1	0.69551957	0.45724443	up	1.000278	4.010078E-4	hsa-miR-551b-5p	miRNA	miRBase:MI0003575
MI0025753_1	0.69551957	0.45724443	up	1.0313984	0.044601735	hsa-miR-7977	miRNA	miRBase:MI0025753
MI0019130_2	0.69551957	0.45724443	up	1.0046761	0.0067304675	hsa-miR-548aq-5p	miRNA	miRBase:MI0019130
MI0003580_1	0.69551957	0.45724443	up	1.0162771	0.023293788	hsa-miR-573	miRNA	miRBase:MI0003580
MI0016796_1	0.69551957	0.45724443	up	1.0142387	0.02039725	hsa-miR-548ah-5p	miRNA	miRBase:MI0016796
MI0016085_1	0.69551957	0.45724443	up	1.0160583	0.022983221	hsa-miR-3684	miRNA	miRBase:MI0016085
MI0000738_2	0.69551957	0.45724443	up	1.0162771	0.023293788	hsa-miR-302a-5p	miRNA	miRBase:MI0000738
MI0000773_1	0.69551957	0.45724443	up	1.0062397	0.008973948	hsa-miR-302c-3p	miRNA	miRBase:MI0000773
MI0017263_1	0.69551957	0.45724443	up	1.0103639	0.01487505	hsa-miR-4636	miRNA	miRBase:MI0017263
MI0016592_1	0.69551957	0.45724443	up	1.0088143	0.012660681	hsa-miR-3936	miRNA	miRBase:MI0016592
MI0017869_1	0.69551957	0.45724443	up	1.0011106	0.0016013014	hsa-miR-5003-5p	miRNA	miRBase:MI0017869
MI0017265_2	0.69551957	0.45724443	up	1.0162771	0.023293788	hsa-miR-4638-5p	miRNA	miRBase:MI0017265
MI0016092_1	0.69551957	0.45724443	up	1.0029685	0.004276368	hsa-miR-3691-3p	miRNA	miRBase:MI0016092
MI0017267_2	0.69551957	0.45724443	up	1.0088143	0.012660681	hsa-miR-4640-3p	miRNA	miRBase:MI0017267
MI0017870_1	0.69551957	0.45724443	up	1.0239252	0.034110304	hsa-miR-5004-5p	miRNA	miRBase:MI0017870
MI0022962_2	0.69551957	0.45724443	up	1.0046761	0.0067304675	hsa-miR-7111-3p	miRNA	miRBase:MI0022962
MI0000490_1	0.69551957	0.45724443	up	1.0062397	0.008973948	hsa-miR-206	miRNA	miRBase:MI0000490	This miRNA sequence is predicted based on homology to a verified miRNA from mouse [1], later verified in human [2].
MI0016812_1	0.69551957	0.45724443	up	1.0046761	0.0067304675	hsa-miR-4464	miRNA	miRBase:MI0016812
MI0022721_2	0.69551957	0.45724443	up	1.0127555	0.018285938	hsa-miR-6874-5p	miRNA	miRBase:MI0022721
MI0017276_1	0.69551957	0.45724443	up	1.0134459	0.019269012	hsa-miR-4649-5p	miRNA	miRBase:MI0017276
MI0022685_1	0.69551957	0.45724443	up	1.0010998	0.00158584	hsa-miR-6839-5p	miRNA	miRBase:MI0022685
MI0017279_1	0.69551957	0.45724443	up	1.0046761	0.0067304675	hsa-miR-4651	miRNA	miRBase:MI0017279
MI0017286_1	0.69551957	0.45724443	up	1.0062397	0.008973948	hsa-miR-4658	miRNA	miRBase:MI0017286
MI0017281_2	0.69551957	0.45724443	up	1.0010998	0.00158584	hsa-miR-4653-3p	miRNA	miRBase:MI0017281
MI0022221_1	0.69551957	0.45724443	up	1.0088143	0.012660681	hsa-miR-6509-3p	miRNA	miRBase:MI0022221
MI0022739_2	0.69551957	0.45724443	up	1.0162771	0.023293788	hsa-miR-6892-3p	miRNA	miRBase:MI0022739
MI0003610_2	0.69551957	0.45724443	up	1.0162771	0.023293788	hsa-miR-598-5p	miRNA	miRBase:MI0003610
MI0014175_1	0.69551957	0.45724443	up	1.0046761	0.0067304675	hsa-miR-3148	miRNA	miRBase:MI0014175
MI0022693_2	0.69551957	0.45724443	up	1.0017506	0.002523357	hsa-miR-6847-3p	miRNA	miRBase:MI0022693
MI0019145_2	0.69551957	0.45724443	up	1.0160583	0.022983221	hsa-miR-548au-3p	miRNA	miRBase:MI0019145
MI0017299_2	0.69551957	0.45724443	up	1.0088143	0.012660681	hsa-miR-219b-3p	miRNA	miRBase:MI0017299
MI0022591_1	0.69551957	0.45724443	up	1.0011106	0.0016013014	hsa-miR-6746-3p	miRNA	miRBase:MI0022591
MI0022593_1	0.69551957	0.45724443	up	1.0103639	0.01487505	hsa-miR-6748-5p	miRNA	miRBase:MI0022593
MI0022594_2	0.69551957	0.45724443	up	1.000879	0.001267643	hsa-miR-6749-5p	miRNA	miRBase:MI0022594
MI0019133_2	0.69551957	0.45724443	up	1.0011106	0.0016013014	hsa-miR-5579-5p	miRNA	miRBase:MI0019133
MI0000742_1	0.69551957	0.45724443	up	1.0042163	0.0060700667	hsa-miR-34b-5p	miRNA	miRBase:MI0000742	Houbaviy et al. cloned 3 closely related sequences from mouse embryonic stem cells [1], and named them miR-34a, miR-34b and miR-172. These names have been remapped to miR-34c (MIR:MI0000403), miR-34b (MIR:MI0000404) and miR-34a (MIR:MI0000584) to clarify homology with human sequences. The predominant mature miRNA in human is expressed from the 3' arm (in contrast to previous annotation) [2]. Both…
MI0017330_1	0.69551957	0.45724443	up	1.0011106	0.0016013014	hsa-miR-4697-3p	miRNA	miRBase:MI0017330
MI0022214_2	0.69551957	0.45724443	up	1.0068821	0.009894721	hsa-miR-6502-3p	miRNA	miRBase:MI0022214
MI0016086_1	0.69551957	0.45724443	up	1.000879	0.001267643	hsa-miR-3685	miRNA	miRBase:MI0016086
MI0016057_1	0.69551957	0.45724443	up	1.0046761	0.0067304675	hsa-miR-3657	miRNA	miRBase:MI0016057
MI0022708_1	0.69551957	0.45724443	up	1.0103639	0.01487505	hsa-miR-6861-3p	miRNA	miRBase:MI0022708
MI0022708_2	0.69551957	0.45724443	up	1.0240426	0.03427574	hsa-miR-6861-5p	miRNA	miRBase:MI0022708
MI0022608_1	0.69551957	0.45724443	up	1.0068821	0.009894721	hsa-miR-6763-5p	miRNA	miRBase:MI0022608
MI0022608_2	0.69551957	0.45724443	up	1.000879	0.001267643	hsa-miR-6763-3p	miRNA	miRBase:MI0022608
MI0011282_1	0.69551957	0.45724443	up	1.0068821	0.009894721	hsa-miR-2276-5p	miRNA	miRBase:MI0011282
MI0016866_1	0.69551957	0.45724443	up	1.0015603	0.0022493266	hsa-miR-4503	miRNA	miRBase:MI0016866
MI0017339_1	0.69551957	0.45724443	up	1.0017506	0.002523357	hsa-miR-4706	miRNA	miRBase:MI0017339
MI0016868_1	0.69551957	0.45724443	up	1.0010998	0.00158584	hsa-miR-4505	miRNA	miRBase:MI0016868
MI0005118_1	0.69551957	0.45724443	up	1.0062397	0.008973948	hsa-miR-770-5p	miRNA	miRBase:MI0005118
MI0000807_1	0.69551957	0.45724443	up	1.0254169	0.03621051	hsa-miR-323a-5p	miRNA	miRBase:MI0000807	This sequence is the predicted homologue of a miRNA cloned from rat neuronal tissue [1,2], later verified in human [3].
MI0014132_1	0.69551957	0.45724443	up	1.0011106	0.0016013014	hsa-miR-3118	miRNA	miRBase:MI0014132
MI0016876_1	0.69551957	0.45724443	up	1.0068821	0.009894721	hsa-miR-4510	miRNA	miRBase:MI0016876
MI0017346_2	0.69551957	0.45724443	up	1.000879	0.001267643	hsa-miR-4712-3p	miRNA	miRBase:MI0017346
MI0017875_1	0.69551957	0.45724443	up	1.0127555	0.018285938	hsa-miR-548ap-5p	miRNA	miRBase:MI0017875
MI0015979_1	0.69551957	0.45724443	up	1.0127555	0.018285938	hsa-miR-1302	miRNA	miRBase:MI0015979
MI0026421_1	0.69551957	0.45724443	up	1.0010998	0.00158584	hsa-miR-6859-5p	miRNA	miRBase:MI0026421
MI0022612_2	0.69551957	0.45724443	up	1.0046761	0.0067304675	hsa-miR-6767-3p	miRNA	miRBase:MI0022612
MI0026418_2	0.69551957	0.45724443	up	1.0046761	0.0067304675	hsa-miR-6770-3p	miRNA	miRBase:MI0026418
MI0014217_2	0.69551957	0.45724443	up	1.0011106	0.0016013014	hsa-miR-3180-5p	miRNA	miRBase:MI0014217
MI0031510_1	0.69551957	0.45724443	up	1.0240426	0.03427574	hsa-miR-3179	miRNA	miRBase:MI0031510
MI0025512_1	0.69551957	0.45724443	up	1.0062397	0.008973948	hsa-miR-1273h-5p	miRNA	miRBase:MI0025512
MI0026415_1	0.69551957	0.45724443	up	1.0046761	0.0067304675	hsa-miR-6862-5p	miRNA	miRBase:MI0026415
MI0019113_2	0.69551957	0.45724443	up	1.0162771	0.023293788	hsa-miR-3680-5p	miRNA	miRBase:MI0019113
MI0016885_1	0.69551957	0.45724443	up	1.0010998	0.00158584	hsa-miR-4519	miRNA	miRBase:MI0016885
MI0017357_2	0.69551957	0.45724443	up	1.0042163	0.0060700667	hsa-miR-4722-5p	miRNA	miRBase:MI0017357
MI0022621_1	0.69551957	0.45724443	up	1.0135078	0.019357253	hsa-miR-6776-3p	miRNA	miRBase:MI0022621
MI0022730_2	0.69551957	0.45724443	up	1.0103639	0.01487505	hsa-miR-6883-5p	miRNA	miRBase:MI0022730
MI0017359_1	0.69551957	0.45724443	up	1.0010998	0.00158584	hsa-miR-4723-5p	miRNA	miRBase:MI0017359
MI0000460_1	0.69551957	0.45724443	up	1.0123043	0.01764304	hsa-miR-144-3p	miRNA	miRBase:MI0000460	This miRNA sequence is predicted based on homology to a verified miRNA from mouse [1]. The expression of this miRNA has not been verified in human. The mature sequence shown here represents the most commonly cloned form from large-scale cloning studies [2].
MI0016890_1	0.69551957	0.45724443	up	1.0029685	0.004276368	hsa-miR-4523	miRNA	miRBase:MI0016890
MI0014226_2	0.69551957	0.45724443	up	1.0042163	0.0060700667	hsa-miR-3184-5p	miRNA	miRBase:MI0014226
MI0017362_1	0.69551957	0.45724443	up	1.0017506	0.002523357	hsa-miR-4725-5p	miRNA	miRBase:MI0017362
MI0017363_1	0.69551957	0.45724443	up	1.0127555	0.018285938	hsa-miR-4726-5p	miRNA	miRBase:MI0017363
MI0017365_1	0.69551957	0.45724443	up	1.000879	0.001267643	hsa-miR-4728-5p	miRNA	miRBase:MI0017365
MI0022731_1	0.69551957	0.45724443	up	1.0103639	0.01487505	hsa-miR-6884-3p	miRNA	miRBase:MI0022731
MI0022731_2	0.69551957	0.45724443	up	1.0240426	0.03427574	hsa-miR-6884-5p	miRNA	miRBase:MI0022731
MI0022713_2	0.69551957	0.45724443	up	1.0103639	0.01487505	hsa-miR-6866-3p	miRNA	miRBase:MI0022713
MI0016079_1	0.69551957	0.45724443	up	1.0042163	0.0060700667	hsa-miR-3678-5p	miRNA	miRBase:MI0016079
MI0017378_2	0.69551957	0.45724443	up	1.0062397	0.008973948	hsa-miR-4740-5p	miRNA	miRBase:MI0017378
MI0022632_1	0.69551957	0.45724443	up	1.0046761	0.0067304675	hsa-miR-6787-5p	miRNA	miRBase:MI0022632
MI0022633_1	0.69551957	0.45724443	up	1.0017506	0.002523357	hsa-miR-6788-3p	miRNA	miRBase:MI0022633
MI0022638_1	0.69551957	0.45724443	up	1.0239252	0.034110304	hsa-miR-6793-5p	miRNA	miRBase:MI0022638
MI0022733_1	0.69551957	0.45724443	up	1.0127555	0.018285938	hsa-miR-6886-5p	miRNA	miRBase:MI0022733
MI0022641_1	0.69551957	0.45724443	up	1.0142387	0.02039725	hsa-miR-6796-5p	miRNA	miRBase:MI0022641
MI0022642_2	0.69551957	0.45724443	up	1.000879	0.001267643	hsa-miR-6797-3p	miRNA	miRBase:MI0022642
MI0003167_1	0.69551957	0.45724443	up	1.0088143	0.012660681	hsa-miR-516b-5p	miRNA	miRBase:MI0003167
MI0003177_2	0.69551957	0.45724443	up	1.0017506	0.002523357	hsa-miR-522-3p	miRNA	miRBase:MI0003177
MI0000780_2	0.69551957	0.45724443	up	1.0127555	0.018285938	hsa-miR-372-3p	miRNA	miRBase:MI0000780
MI0022647_2	0.69551957	0.45724443	up	1.0046761	0.0067304675	hsa-miR-6802-5p	miRNA	miRBase:MI0022647
MI0022652_1	0.69551957	0.45724443	up	1.0017506	0.002523357	hsa-miR-6807-5p	miRNA	miRBase:MI0022652
MI0022717_1	0.69551957	0.45724443	up	1.0133266	0.0190993	hsa-miR-6870-3p	miRNA	miRBase:MI0022717
MI0006350_1	0.69551957	0.45724443	up	1.0107212	0.015385104	hsa-miR-1289	miRNA	miRBase:MI0006350
MI0000445_1	0.69551957	0.45724443	up	1.000278	4.010078E-4	hsa-miR-124-5p	miRNA	miRBase:MI0000445	miR-124 was first identified by cloning studies in mouse [1]. Its expression was later verified in human embryonic stem cells [2]. The mature sequence shown here represents the most commonly cloned form from large-scale cloning studies [5]. The 5' end of the miRNA may be offset with respect to previous annotations.
MI0021275_1	0.69551957	0.45724443	up	1.0017506	0.002523357	hsa-miR-6130	miRNA	miRBase:MI0021275
MI0022662_2	0.69551957	0.45724443	up	1.0142387	0.02039725	hsa-miR-6817-3p	miRNA	miRBase:MI0022662
MI0022665_1	0.69551957	0.45724443	up	1.0162771	0.023293788	hsa-miR-6820-5p	miRNA	miRBase:MI0022665
MI0017407_1	0.69551957	0.45724443	up	1.0254169	0.03621051	hsa-miR-4766-3p	miRNA	miRBase:MI0017407
MI0022736_2	0.69551957	0.45724443	up	1.0017506	0.002523357	hsa-miR-6889-5p	miRNA	miRBase:MI0022736
MI0016009_1	0.69551957	0.45724443	up	1.0053437	0.007688769	hsa-miR-3619-5p	miRNA	miRBase:MI0016009
MI0022666_2	0.69551957	0.45724443	up	1.0068821	0.009894721	hsa-miR-6821-3p	miRNA	miRBase:MI0022666
MI0039716_1	0.69551957	0.45724443	up	1.0127555	0.018285938	hsa-miR-12114	miRNA	miRBase:MI0039716
MI0016904_1	0.69551957	0.45724443	up	1.0289627	0.04119073	hsa-miR-548am-3p	miRNA	miRBase:MI0016904
MI0022742_1	0.69551957	0.45724443	up	1.0142387	0.02039725	hsa-miR-6895-3p	miRNA	miRBase:MI0022742
MI0019149_1	0.69551957	0.45724443	up	1.000879	0.001267643	hsa-miR-4536-5p	miRNA	miRBase:MI0019149
MI0016684_1	0.69551957	0.45724443	up	1.0062397	0.008973948	hsa-miR-374c-5p	miRNA	miRBase:MI0016684
MI0003188_1	0.69551957	0.45724443	up	1.0088143	0.012660681	hsa-miR-503-3p	miRNA	miRBase:MI0003188
MI0005528_1	0.69551957	0.45724443	up	1.0015603	0.0022493266	hsa-miR-892a	miRNA	miRBase:MI0005528
MI0003200_2	0.69551957	0.45724443	up	1.0017506	0.002523357	hsa-miR-514a-5p	miRNA	miRBase:MI0003200	The mature sequence shown here represents the most commonly cloned form from large-scale cloning studies [2].
MI0014253_1	0.69551957	0.45724443	up	1.0239252	0.034110304	hsa-miR-3202	miRNA	miRBase:MI0014253
MI0000254_1	0.70485353	0.46417868	up	1.0576972	0.080926634	hsa-miR-30c-2-3p	miRNA	miRBase:MI0000254	miR-30c was cloned from mouse heart and brain tissues by Lagos-Quintana et al. [1]. Two human hairpin precursor sequences are predicted based on homology with the mouse sequences, on chromosomes 1 (MIR:MI0000736) and 6 (MIR:MI0000254) [3]. Expression of miR-30c was later independently verified in human HL-60 leukemia cells [2].
MI0000814_2	0.70485353	0.46493825	up	1.1158509	0.1581443	hsa-miR-338-5p	miRNA	miRBase:MI0000814	This sequence is the predicted homologue of a miRNA cloned from rat neuronal tissue [1,2], later verified in human [3]. The mature sequence shown here represents the most commonly cloned form from large-scale cloning studies [3].
MI0000451_2	0.70485353	0.46503145	down	-1.1922232	-0.25365433	hsa-miR-133a-3p	miRNA	miRBase:MI0000451	This miRNA sequence is predicted based on homology to a verified miRNA from mouse [1] later verified in human [2].
MI0022217_1	0.70485353	0.4656057	down	-1.0778831	-0.10820075	hsa-miR-6505-5p	miRNA	miRBase:MI0022217
MI0000286_1	0.70485353	0.4664699	down	-1.0782827	-0.10873549	hsa-miR-210-3p	miRNA	miRBase:MI0000286	This human miRNA was predicted by computational methods using conservation with mouse and Fugu rubripes sequences [1]. Expression of the excised miR has been validated in zebrafish, and the ends mapped by cloning. Its expression was later verified in human BC-1 cells [2].
MI0006443_1	0.70485353	0.4664699	down	-1.0952502	-0.13126054	hsa-miR-1306-5p	miRNA	miRBase:MI0006443
MI0017418_1	0.7061392	0.46866983	down	-1.0211853	-0.030244645	hsa-miR-4775	miRNA	miRBase:MI0017418
MI0014204_1	0.7061392	0.46886817	up	1.0155479	0.022258248	hsa-miR-3173-3p	miRNA	miRBase:MI0014204
MI0000455_1	0.7061392	0.46886817	up	1.0096029	0.013787965	hsa-miR-138-5p	miRNA	miRBase:MI0000455	The mature sequence shown here represents the most commonly cloned form from large-scale cloning studies [2].
MI0022678_2	0.7063397	0.4709059	up	1.0217541	0.031048097	hsa-miR-6833-3p	miRNA	miRBase:MI0022678
MI0003836_2	0.7063397	0.47177806	up	1.1549294	0.20780466	hsa-miR-766-5p	miRNA	miRBase:MI0003836
MI0016068_1	0.7063397	0.47239313	down	-1.1710011	-0.2277424	hsa-miR-3667-3p	miRNA	miRBase:MI0016068
MI0014148_1	0.7063397	0.47241512	down	-1.0505106	-0.07109078	hsa-miR-3130-5p	miRNA	miRBase:MI0014148
MI0022697_1	0.7063397	0.47261298	up	1.0333239	0.047292523	hsa-miR-6851-3p	miRNA	miRBase:MI0022697
MI0000825_2	0.7063397	0.47261298	up	1.0276153	0.03930029	hsa-miR-345-3p	miRNA	miRBase:MI0000825	This sequence is the predicted human homologue [2] of a sequence cloned from rat neuronal tissue [1], later validated in human [3,4]. The mature sequence shown here represents the most commonly cloned form from large-scale cloning studies [4]. The 5' end of the miRNA may be offset with respect to previous annotations.
MI0022650_1	0.7063397	0.47261298	up	1.0704154	0.09817074	hsa-miR-6805-5p	miRNA	miRBase:MI0022650
MI0016080_1	0.7088219	0.4747916	down	-1.121837	-0.1658631	hsa-miR-3679-5p	miRNA	miRBase:MI0016080
MI0000811_2	0.7093996	0.47621492	up	1.0287462	0.040887166	hsa-miR-148b-3p	miRNA	miRBase:MI0000811	This sequence is the predicted homologue of a miRNA cloned from rat neuronal tissue [1,2]. Its expression was later verified in human [3,4].
MI0005765_1	0.7093996	0.47621492	down	-1.0915341	-0.12635724	hsa-miR-941	miRNA	miRBase:MI0005765
MI0016436_2	0.7115657	0.47818875	down	-1.1149524	-0.15698217	hsa-miR-676-3p	miRNA	miRBase:MI0016436
MI0003639_1	0.71799153	0.48466307	down	-1.1337253	-0.1810711	hsa-miR-625-5p	miRNA	miRBase:MI0003639	The mature sequence shown here represents the most commonly cloned form from large-scale cloning studies [2].
MI0022226_1	0.71799153	0.48572326	down	-1.1033471	-0.14188667	hsa-miR-6514-3p	miRNA	miRBase:MI0022226
MI0003657_2	0.71799153	0.48605564	up	1.1197561	0.16318452	hsa-miR-642a-3p	miRNA	miRBase:MI0003657
MI0000804_1	0.71799153	0.48607045	down	-1.0568217	-0.079732	hsa-miR-328-3p	miRNA	miRBase:MI0000804	This sequence is the predicted homologue of a miRNA cloned from rat neuronal tissue [1,2], later verified in human [3].
MI0005566_2	0.71799153	0.48607045	down	-1.0541594	-0.07609304	hsa-miR-374b-5p	miRNA	miRBase:MI0005566	This sequence was identified as a miRNA candidate by Berezikov et al. using RAKE and MPSS techniques [1]. Expression was later confirmed by cloning [2].
MI0005717_1	0.71799153	0.48616058	up	1.1344699	0.18201828	hsa-miR-509-3p	miRNA	miRBase:MI0005717
MI0016777_1	0.71799153	0.48617834	up	1.0945792	0.13037637	hsa-miR-4435	miRNA	miRBase:MI0016777
MI0016594_1	0.7214378	0.49009287	down	-1.0216141	-0.030850306	hsa-miR-3938	miRNA	miRBase:MI0016594
MI0011282_2	0.7214378	0.49009287	down	-1.0447072	-0.063098624	hsa-miR-2276-3p	miRNA	miRBase:MI0011282
MI0003192_2	0.7214378	0.49009287	down	-1.0404209	-0.05716727	hsa-miR-513a-5p	miRNA	miRBase:MI0003192	The mature sequence shown here represents the most commonly cloned form from large-scale cloning studies [2].
MI0015903_1	0.722447	0.49130616	down	-1.0443817	-0.06264914	hsa-miR-500b-5p	miRNA	miRBase:MI0015903
MI0006431_1	0.72338605	0.49247319	up	1.1145269	0.15643139	hsa-miR-1284	miRNA	miRBase:MI0006431
MI0000737_1	0.72440904	0.49590936	down	-1.159895	-0.21399413	hsa-miR-200a-5p	miRNA	miRBase:MI0000737	miR-200a was cloned from mouse kidney tissue [1], and expression later confirmed by cloning in human [3].
MI0000086_2	0.72440904	0.4960353	down	-1.0443752	-0.06264008	hsa-miR-28-3p	miRNA	miRBase:MI0000086
MI0000269_1	0.72440904	0.4960353	down	-1.0452152	-0.063800074	hsa-miR-181a-5p	miRNA	miRBase:MI0000269|RFAM:RF00076	This human miRNA was predicted by computational methods using conservation with mouse and Fugu rubripes sequences [1]. Expression of the excised miR has been validated in zebrafish, and the ends mapped by cloning. Landgraf et al. and Lui et al. later verify expression in human [4-5].
MI0000446_2	0.72440904	0.4960353	up	1.0576177	0.080818176	hsa-miR-125b-5p	miRNA	miRBase:MI0000446	This miRNA sequence is predicted based on homology to a verified miRNA from mouse [1]. Its expression was later verified in human BC-1 cells [2].
MI0000487_1	0.72440904	0.4960353	up	1.1092961	0.14964448	hsa-miR-193a-5p	miRNA	miRBase:MI0000487	This miRNA sequence is predicted based on homology to a verified miRNA from mouse [1], later verified in human [2].
MI0016007_2	0.72440904	0.49634454	down	-1.0847461	-0.117357425	hsa-miR-3617-5p	miRNA	miRBase:MI0016007
MI0000234_1	0.7246493	0.49703848	down	-1.0263767	-0.03756036	hsa-miR-192-3p	miRNA	miRBase:MI0000234	Lagos-Quintana et al. validated the presence of an 18 nt excised sequence by cloning [1]. Lim et al. predicted the miR by computational methods using conservation with mouse and Fugu rubripes sequences. Expression of the excised miR was validated in zebrafish, and the 5' end mapped by PCR [2]. The 3' ends of the reported sequences differ by 3 nt - this entry contains the longer sequence. Lim et a…
MI0014228_2	0.7300285	0.50126135	up	1.0124755	0.017886985	hsa-miR-3065-3p	miRNA	miRBase:MI0014228
MI0000097_1	0.73396397	0.5061081	down	-1.0379816	-0.05378091	hsa-miR-95-3p	miRNA	miRBase:MI0000097	This sequence is localised to chromosome 4 and was named mir-95-4 in reference [1].
MI0000082_1	0.73396397	0.5061081	up	1.0292599	0.041607354	hsa-miR-25-3p	miRNA	miRBase:MI0000082
MI0000734_1	0.73396397	0.5061081	up	1.0322951	0.04585546	hsa-miR-106b-3p	miRNA	miRBase:MI0000734
MI0000272_2	0.73396397	0.5061081	up	1.2456951	0.316951	hsa-miR-182-5p	miRNA	miRBase:MI0000272
MI0022651_2	0.73810506	0.51023704	up	1.1336046	0.18091758	hsa-miR-6806-3p	miRNA	miRBase:MI0022651
MI0017264_1	0.73810506	0.5105811	up	1.0441989	0.062396504	hsa-miR-4637	miRNA	miRBase:MI0017264
MI0005564_2	0.73810506	0.5105811	up	1.0675982	0.09436881	hsa-miR-873-5p	miRNA	miRBase:MI0005564	This sequence was identified as a miRNA candidate by Berezikov et al. using RAKE and MPSS techniques [1]. Expression was later confirmed by cloning [2].
MI0017392_2	0.74113286	0.5132169	down	-1.0360248	-0.05105855	hsa-miR-4753-5p	miRNA	miRBase:MI0017392
MI0014163_1	0.74165446	0.51411986	up	1.0358908	0.05087195	hsa-miR-3140-3p	miRNA	miRBase:MI0014163
MI0014172_1	0.7439854	0.5165314	down	-1.0363029	-0.051445782	hsa-miR-3146	miRNA	miRBase:MI0014172
MI0000480_2	0.7439854	0.5168226	up	1.0726956	0.101240754	hsa-miR-154-3p	miRNA	miRBase:MI0000480
MI0016838_1	0.7523656	0.5231936	down	-1.0017593	-0.0025358899	hsa-miR-4479	miRNA	miRBase:MI0016838
MI0000681_2	0.754845	0.52622336	up	1.0468895	0.06610923	hsa-miR-155-3p	miRNA	miRBase:MI0000681	Human mir-155 is predicted based on homology to a cloned miR from mouse (MIR:MI0000177) [1], and later experimentally validated in human HL-60 leukemia cells [2]. Like the mouse miRNA, human mir-155 resides in the non-coding BIC transcript (EMBL:AF402776), located on chromosome 21 [3]. The mature form differs from that in mouse at a single position. Eis et al. confirm that miR-155 is processed fr…
MI0000683_1	0.754845	0.5265719	down	-1.049075	-0.06911783	hsa-miR-181b-5p	miRNA	miRBase:MI0000683|RFAM:RF00076	This human miRNA was predicted by computational methods using conservation with mouse and Fugu rubripes sequences [1]. Expression of the excised miR has been validated in zebrafish, and the ends mapped by cloning. Its expression was later verified in human BC-1 cells [3]. There are two predicted hairpin precursor sequences in the human genome; mir-181b-1 (MIR:MI0000270) is found on chromosome 1 […
MI0005766_1	0.754845	0.5265719	down	-1.0644387	-0.09009287	hsa-miR-941	miRNA	miRBase:MI0005766
MI0014249_2	0.75705296	0.52952975	up	1.1739962	0.23142774	hsa-miR-3200-3p	miRNA	miRBase:MI0014249
MI0003618_2	0.75705296	0.5314266	down	-1.1083603	-0.14842692	hsa-miR-605-3p	miRNA	miRBase:MI0003618
MI0000465_1	0.75705296	0.5341377	up	1.1628212	0.21762924	hsa-miR-191-3p	miRNA	miRBase:MI0000465	This miRNA sequence is predicted based on homology to a verified miRNA from mouse [1]. The expression of this miRNA was later confirmed in human HL-60 leukemia cells [2]. The mature sequence shown here represents the most commonly cloned form from large-scale cloning studies [4].
MI0022628_1	0.75705296	0.53444135	up	1.1417806	0.19128548	hsa-miR-6783-3p	miRNA	miRBase:MI0022628
MI0032315_1	0.75705296	0.5356015	down	-1.001792	-0.0025829296	hsa-miR-548bc	miRNA	miRBase:MI0032315
MI0033670_1	0.75705296	0.53597546	down	-1.1285613	-0.17448473	hsa-miR-9983-3p	miRNA	miRBase:MI0033670
MI0022572_2	0.75705296	0.5368967	up	1.003164	0.004557557	hsa-miR-6727-5p	miRNA	miRBase:MI0022572
MI0008329_1	0.75705296	0.5368967	down	-1.0006325	-9.122515E-4	hsa-miR-1908-3p	miRNA	miRBase:MI0008329
MI0017333_2	0.75705296	0.5368967	down	-1.0131472	-0.018843848	hsa-miR-4700-3p	miRNA	miRBase:MI0017333
MI0000784_2	0.75705296	0.5368967	up	1.0155761	0.022298383	hsa-miR-376a-3p	miRNA	miRBase:MI0000784	The mature miR-376a products have been shown to be modified by A to I edits [3].
MI0036560_1	0.75705296	0.5368967	up	1.0082403	0.011839586	hsa-miR-11401	miRNA	miRBase:MI0036560
MI0003646_1	0.75705296	0.5368967	up	1.0007391	0.0010658986	hsa-miR-33b-3p	miRNA	miRBase:MI0003646	The mature sequence shown here represents the most commonly cloned form from large-scale cloning studies [2].
MI0025511_1	0.75705296	0.5369601	down	-1.0309927	-0.044034183	hsa-miR-4433b-3p	miRNA	miRBase:MI0025511
MI0000815_1	0.75705296	0.5369601	down	-1.0526838	-0.07407219	hsa-miR-339-3p	miRNA	miRBase:MI0000815	This sequence is the predicted homologue of a miRNA cloned from rat neuronal tissue [1,3]. Expression of mature miRNA was later verified in human [2,4]. The mature sequence shown here represents the most commonly cloned form from large-scale cloning studies [4].
MI0003129_2	0.75705296	0.5369601	down	-1.0623481	-0.08725661	hsa-miR-146b-3p	miRNA	miRBase:MI0003129
MI0016902_1	0.75705296	0.5369601	down	-1.1413442	-0.19073392	hsa-miR-378i	miRNA	miRBase:MI0016902
MI0031831_1	0.76377445	0.54228544	up	1.1484154	0.19964464	hsa-miR-9903	miRNA	miRBase:MI0031831
MI0000296_2	0.7654949	0.5446253	up	1.0315188	0.04477014	hsa-miR-219a-1-3p	miRNA	miRBase:MI0000296	This human miRNA was predicted by computational methods using conservation with mouse and Fugu rubripes sequences [1]. Expression of the 5' excised miR has been validated in zebrafish, and the 5' end mapped by PCR [2]. The mature products were later validated in human [3]. Two hairpin precursor structures are predicted, mir-219-1 on chromosome 6 (MIR:MI0000296) and mir-219-2 on chromosome 9 (MIR:…
MI0022636_1	0.7654949	0.5446253	up	1.0303103	0.043078862	hsa-miR-6791-3p	miRNA	miRBase:MI0022636
MI0022632_2	0.7661971	0.5456846	up	1.0863979	0.119552575	hsa-miR-6787-3p	miRNA	miRBase:MI0022632
MI0023622_2	0.7678888	0.5474503	up	1.0811181	0.11252414	hsa-miR-486-3p	miRNA	miRBase:MI0023622
MI0014236_1	0.77394986	0.55233675	down	-1.0299208	-0.042533424	hsa-miR-3191-3p	miRNA	miRBase:MI0014236
MI0019284_1	0.77552104	0.5540245	up	1.1292666	0.17538615	hsa-miR-5683	miRNA	miRBase:MI0019284
MI0000270_2	0.780043	0.5580408	down	-1.0406202	-0.057443626	hsa-miR-181b-5p	miRNA	miRBase:MI0000270|RFAM:RF00076	This human miRNA was predicted by computational methods using conservation with mouse and Fugu rubripes sequences [1]. Expression of the excised miR has been validated in zebrafish, and the ends mapped by cloning. Its expression was later verified in human BC-1 cells [3]. There are two predicted hairpin precursor sequences in the human genome; mir-181b-1 (MIR:MI0000270) is found on chromosome 1 […
MI0001721_2	0.780043	0.55839455	down	-1.000118	-1.7025278E-4	hsa-miR-431-3p	miRNA	miRBase:MI0001721
MI0014159_1	0.7814491	0.56111354	down	-1.0124032	-0.017784044	hsa-miR-544b	miRNA	miRBase:MI0014159
MI0022612_1	0.7814491	0.56111354	down	-1.0061346	-0.008823362	hsa-miR-6767-5p	miRNA	miRBase:MI0022612
MI0026419_1	0.7814491	0.56111354	up	1.0004208	6.0697104E-4	hsa-miR-6770-3p	miRNA	miRBase:MI0026419
MI0022721_1	0.7817142	0.562144	up	1.1877358	0.24821395	hsa-miR-6874-3p	miRNA	miRBase:MI0022721
MI0025513_2	0.7817142	0.56289357	down	-1.1021901	-0.14037313	hsa-miR-6516-3p	miRNA	miRBase:MI0025513
MI0022215_1	0.7817142	0.56301695	up	1.0412302	0.058289062	hsa-miR-6503-3p	miRNA	miRBase:MI0022215
MI0000440_2	0.7854246	0.56873006	up	1.0297017	0.042226467	hsa-miR-27b-3p	miRNA	miRBase:MI0000440	Lagos-Quintana et al. determined the expression of miR-27b in mouse [1] - a human sequence was predicted based on homology. Michael et al. subsequently verified the expression of this miRNA in human cells [2].
MI0000460_2	0.7854246	0.56873006	up	1.0244384	0.03483321	hsa-miR-144-5p	miRNA	miRBase:MI0000460	This miRNA sequence is predicted based on homology to a verified miRNA from mouse [1]. The expression of this miRNA has not been verified in human. The mature sequence shown here represents the most commonly cloned form from large-scale cloning studies [2].
MI0000085_1	0.7854246	0.56873006	up	1.0300989	0.042782877	hsa-miR-27a-3p	miRNA	miRBase:MI0000085	This miRNA was previously named miR-27 [1,2] but is renamed here to avoid confusion with the more recently described miR-27b (MIR:MI0000440).
MI0005763_1	0.7854246	0.56873006	down	-1.0661948	-0.09247101	hsa-miR-941	miRNA	miRBase:MI0005763
MI0006357_1	0.7854246	0.5691316	down	-1.0359923	-0.05101323	hsa-miR-1295a	miRNA	miRBase:MI0006357
MI0006420_1	0.7854246	0.5691316	up	1.0483098	0.06806514	hsa-miR-548p	miRNA	miRBase:MI0006420
MI0017259_2	0.7887119	0.5720898	down	-1.0918119	-0.12672432	hsa-miR-4632-3p	miRNA	miRBase:MI0017259
MI0014141_1	0.78879756	0.573213	down	-1.1912342	-0.2524571	hsa-miR-548s	miRNA	miRBase:MI0014141
MI0003761_2	0.78879756	0.5733043	up	1.0215882	0.030813774	hsa-miR-668-3p	miRNA	miRBase:MI0003761
MI0000737_2	0.79335755	0.5795161	down	-1.0590143	-0.0827221	hsa-miR-200a-3p	miRNA	miRBase:MI0000737	miR-200a was cloned from mouse kidney tissue [1], and expression later confirmed by cloning in human [3].
MI0001150_2	0.79335755	0.5795161	down	-1.006693	-0.009623796	hsa-miR-196b-5p	miRNA	miRBase:MI0001150	miR-196b is predicted based on sequence homology to miR-196a [1]. Yekta et al. report that miR-196 miRNAs are expressed from HOX gene clusters in mammals, and that HOX genes in these clusters are targets of miR-196. Indeed, HOXB8 mRNA was shown to be a natural target for miR-196-directed cleavage through a perfectly complementary miR-target site. Other HOX genes have imperfect miR-196 complementa…
MI0000809_1	0.79335755	0.5795161	up	1.0327073	0.046431456	hsa-miR-151a-3p	miRNA	miRBase:MI0000809	This sequence is the predicted homologue of a miRNA cloned from rat neuronal tissue [1,2], later verified in human [3,4]. The mature sequence shown here represents the most commonly cloned form from large-scale cloning studies [4]. The 5' end of the miRNA may be offset with respect to previous annotations.
MI0025242_1	0.79335755	0.5795161	up	1.0830835	0.115144484	hsa-miR-7706	miRNA	miRBase:MI0025242
MI0000242_1	0.79335755	0.5795161	down	-1.0987664	-0.13588476	hsa-miR-199a-3p	miRNA	miRBase:MI0000242	Lagos-Quintana et al. [1] cloned miR-199 from human osteoblast sarcoma cells. They also reported identification of a miRNA from the opposite arm in mouse cells. This sequence was named miR-199-s and the sequence from the 3' arm of the homologous mouse precursor miR-199-as. Lim et al. [2] independently predicted this miRNA computationally using conservation with mouse and Fugu rubripes sequences […
MI0017307_2	0.7972412	0.5840651	down	-1.0826278	-0.114537306	hsa-miR-4676-3p	miRNA	miRBase:MI0017307
MI0003126_2	0.7972412	0.5842815	down	-1.0255172	-0.036351725	hsa-miR-491-3p	miRNA	miRBase:MI0003126	The mature sequence shown here represents the most commonly cloned form from large-scale cloning studies [2].
MI0015866_1	0.7972412	0.5844834	up	1.0379167	0.053690605	hsa-miR-4326	miRNA	miRBase:MI0015866
MI0019305_1	0.7972412	0.5858471	up	1.0094161	0.013521007	hsa-miR-5698	miRNA	miRBase:MI0019305
MI0017319_1	0.7972412	0.5858471	up	1.011558	0.016579121	hsa-miR-4687-5p	miRNA	miRBase:MI0017319
MI0001723_1	0.7972412	0.5858471	up	1.0254155	0.036208667	hsa-miR-433-5p	miRNA	miRBase:MI0001723
MI0006443_2	0.79747146	0.5865988	up	1.12084	0.16458029	hsa-miR-1306-3p	miRNA	miRBase:MI0006443
MI0017295_1	0.79788136	0.5888358	down	-1.0939283	-0.12951823	hsa-miR-4665-5p	miRNA	miRBase:MI0017295
MI0003591_2	0.79788136	0.59039724	down	-1.045927	-0.064782225	hsa-miR-584-5p	miRNA	miRBase:MI0003591
MI0000088_2	0.79788136	0.59039724	down	-1.0402088	-0.05687317	hsa-miR-30a-5p	miRNA	miRBase:MI0000088	The mature sequences miR-30 [1] and miR-97 [2] appear to originate from the same precursor. Subsequent data confirm that both arms of the precursor appear to give rise to mature miRNA sequences (Pfeffer S, pers. comm.). Landgraf et al. later showed that the 5' product is the predominant one [5]. Related miRNAs are processed from the 5' arms of other precursor loci (mir-30b, MIR:MI0000441; mir-30c…
MI0000282_1	0.79788136	0.59039724	down	-1.0853648	-0.11818005	hsa-miR-199b-3p	miRNA	miRBase:MI0000282	This human miRNA was predicted by computational methods using conservation with mouse and Fugu rubripes sequences [1]. Expression of the excised 5' miR has been validated in zebrafish, the ends mapped by cloning [2], and later verified in human [3].
MI0006354_1	0.79788136	0.59039724	up	1.0926557	0.12783882	hsa-miR-548k	miRNA	miRBase:MI0006354
MI0000064_1	0.79788136	0.59039724	up	1.082691	0.1146215	hsa-let-7c-5p	miRNA	miRBase:MI0000064|RFAM:RF00027
MI0016601_1	0.79803	0.59200716	up	1.0137011	0.019632295	hsa-miR-3944-3p	miRNA	miRBase:MI0016601
MI0000271_2	0.79803	0.59200716	up	1.014606	0.020919595	hsa-miR-181c-3p	miRNA	miRBase:MI0000271|RFAM:RF00076	This human miRNA was predicted by computational methods using conservation with mouse and Fugu rubripes sequences [1]. Expression of the excised miR has been validated in zebrafish, and the ends mapped by cloning. Landgraf et al. confirm the expression of miR-181c in human [2].
MI0017266_1	0.79803	0.592256	down	-1.0547827	-0.07694588	hsa-miR-4639-5p	miRNA	miRBase:MI0017266
MI0014206_2	0.80522436	0.59818345	up	1.1729273	0.23011355	hsa-miR-323b-3p	miRNA	miRBase:MI0014206	miR-323b-5p was previously named miR-453 here and in [1,2], but appears to be processed from the same hairpin as miR-332b-3p identified in [3]. Entries for mir-323b and mir-453 are merged here.
MI0003560_1	0.80634433	0.6011436	down	-1.0385613	-0.054586433	hsa-miR-92b-5p	miRNA	miRBase:MI0003560	The mature sequence shown here represents the most commonly cloned form from large-scale cloning studies [2].
MI0000083_1	0.80634433	0.60137147	down	-1.0214957	-0.03068313	hsa-miR-26a-5p	miRNA	miRBase:MI0000083	The mature sequence shown here represents the most commonly cloned form from large-scale cloning studies [6].
MI0000441_1	0.80634433	0.60137147	up	1.0061296	0.008816184	hsa-miR-30b-3p	miRNA	miRBase:MI0000441	This miRNA sequence is predicted based on homology to a verified miRNA from mouse [1], later verified in human [2].
MI0000068_1	0.80634433	0.60137147	up	1.0299487	0.042572495	hsa-let-7f-2-3p	miRNA	miRBase:MI0000068|RFAM:RF00027
MI0017866_2	0.8092916	0.6067089	up	1.0410086	0.057981975	hsa-miR-5000-3p	miRNA	miRBase:MI0017866
MI0000448_1	0.8092916	0.60752124	down	-1.0092058	-0.0132204285	hsa-miR-130a-5p	miRNA	miRBase:MI0000448	miR-130a was first identified by cloning studies in mouse [1]. Its expression was later verified in human embryonic stem cells [2].
MI0017342_1	0.8092916	0.60752124	up	1.0461278	0.0650591	hsa-miR-4709-3p	miRNA	miRBase:MI0017342
MI0017877_2	0.8092916	0.60752124	down	-1.0175843	-0.02514835	hsa-miR-5009-5p	miRNA	miRBase:MI0017877
MI0022227_1	0.8092916	0.60802776	up	1.0424771	0.060015734	hsa-miR-6515-5p	miRNA	miRBase:MI0022227
MI0014155_1	0.8092916	0.61107486	up	1.0129082	0.018503457	hsa-miR-3134	miRNA	miRBase:MI0014155
MI0014169_2	0.8092916	0.61107486	up	1.0586994	0.082292974	hsa-miR-3144-3p	miRNA	miRBase:MI0014169
MI0017291_2	0.8092916	0.61107486	up	1.0137155	0.019652823	hsa-miR-4659b-5p	miRNA	miRBase:MI0017291
MI0003612_2	0.8092916	0.61107486	up	1.0482824	0.0680274	hsa-miR-548a-5p	miRNA	miRBase:MI0003612
MI0017300_1	0.8092916	0.61107486	up	1.0288529	0.041036785	hsa-miR-4669	miRNA	miRBase:MI0017300
MI0022664_2	0.8092916	0.61107486	up	1.0343572	0.04873447	hsa-miR-6819-5p	miRNA	miRBase:MI0022664
MI0008332_1	0.8092916	0.61107486	up	1.0138482	0.019841637	hsa-miR-1911-5p	miRNA	miRBase:MI0008332
MI0022586_2	0.8092916	0.611887	down	-1.0345992	-0.04907196	hsa-miR-6741-5p	miRNA	miRBase:MI0022586
MI0006402_1	0.8092916	0.6124369	up	1.0663738	0.092713274	hsa-miR-548o-3p	miRNA	miRBase:MI0006402
MI0000482_1	0.8092916	0.6124369	up	1.0713964	0.09949229	hsa-miR-185-5p	miRNA	miRBase:MI0000482	This miRNA sequence is predicted based on homology to a verified miRNA from mouse [1]. Its expression was later verified in human BC-1 cells [2]. The mature sequence shown here represents the most commonly cloned form from large-scale cloning studies [3].
MI0022634_1	0.80943096	0.6131336	up	1.052837	0.07428212	hsa-miR-6789-3p	miRNA	miRBase:MI0022634
MI0003600_1	0.8127887	0.62180924	up	1.0584025	0.08188842	hsa-miR-550a-5p	miRNA	miRBase:MI0003600
MI0005559_2	0.8127887	0.62180924	up	1.0467309	0.06589056	hsa-miR-744-3p	miRNA	miRBase:MI0005559	This sequence was identified as a miRNA candidate by Berezikov et al. using RAKE and MPSS techniques [1]. Expression was later confirmed by cloning [2].
MI0014231_2	0.8127887	0.62338006	up	1.0599462	0.08399101	hsa-miR-3187-3p	miRNA	miRBase:MI0014231
MI0000289_2	0.8127887	0.62359136	down	-1.0476121	-0.067104585	hsa-miR-181a-5p	miRNA	miRBase:MI0000289
MI0003632_1	0.8127887	0.62359136	up	1.0618138	0.08653084	hsa-miR-618	miRNA	miRBase:MI0003632
MI0016887_1	0.8127887	0.62359136	down	-1.1381559	-0.18669823	hsa-miR-4521	miRNA	miRBase:MI0016887
MI0017406_1	0.8127887	0.62544787	up	1.0101656	0.014591779	hsa-miR-4765	miRNA	miRBase:MI0017406
MI0003562_2	0.8127887	0.62696916	up	1.0618846	0.086627044	hsa-miR-556-3p	miRNA	miRBase:MI0003562	The mature sequence shown here represents the most commonly cloned form from large-scale cloning studies [2].
MI0018166_1	0.8127887	0.6283091	down	-1.0002123	-3.0626857E-4	hsa-miR-5187-5p	miRNA	miRBase:MI0018166
MI0022655_2	0.8127887	0.6307286	down	-1.0423814	-0.05988325	hsa-miR-6810-3p	miRNA	miRBase:MI0022655
MI0022597_2	0.8127887	0.6318007	down	-1.034027	-0.048273828	hsa-miR-6752-3p	miRNA	miRBase:MI0022597
MI0000071_2	0.8127887	0.634813	up	1.0860069	0.11903324	hsa-miR-17-3p	miRNA	miRBase:MI0000071|RFAM:RF00051
MI0005561_2	0.8127887	0.63639945	down	-1.0273321	-0.038902584	hsa-miR-877-3p	miRNA	miRBase:MI0005561	This sequence was identified as a miRNA candidate by Berezikov et al. using RAKE and MPSS techniques [1]. Expression was later confirmed by cloning [2].
MI0005755_1	0.8127887	0.636773	up	1.0371093	0.052567884	hsa-miR-933	miRNA	miRBase:MI0005755
MI0019143_1	0.8127887	0.636773	up	1.0188339	0.026918834	hsa-miR-5586-3p	miRNA	miRBase:MI0019143
MI0022729_1	0.8127887	0.636773	up	1.0190358	0.02720476	hsa-miR-6882-3p	miRNA	miRBase:MI0022729
MI0017393_1	0.8127887	0.636773	up	1.016492	0.023598874	hsa-miR-371b-3p	miRNA	miRBase:MI0017393
MI0008333_1	0.8127887	0.636773	up	1.0286899	0.04080809	hsa-miR-1912-5p	miRNA	miRBase:MI0008333
MI0017315_1	0.8127887	0.6397013	up	1.0315092	0.044756632	hsa-miR-4683	miRNA	miRBase:MI0017315
MI0023564_2	0.8127887	0.64115125	up	1.0630218	0.088171154	hsa-miR-6511a-3p	miRNA	miRBase:MI0023564
MI0022683_1	0.8127887	0.6453827	up	1.0358971	0.05088075	hsa-miR-6837-5p	miRNA	miRBase:MI0022683
MI0003671_1	0.8127887	0.6453827	down	-1.0914626	-0.12626271	hsa-miR-548d-3p	miRNA	miRBase:MI0003671
MI0022631_2	0.8127887	0.6453827	up	1.0258864	0.03687101	hsa-miR-6786-3p	miRNA	miRBase:MI0022631
MI0000786_1	0.8127887	0.6461591	up	1.0475503	0.067019545	hsa-miR-378a-5p	miRNA	miRBase:MI0000786	miR-422b was the most abundant miRNA cloned from human promyelocytic leukemia (HL-60) cells [2]. The sequence originates from the opposite arm of the human homologue of previously identified mouse mir-378 [1]. Landgraf et al. show that the 3' product (previously called miR-422b) is the predominant one [3]. Further, mir-378 and mir-422a loci are unrelated. miR-422b is thus renamed miR-378 here.
MI0023622_1	0.8127887	0.6461591	up	1.2093016	0.2741741	hsa-miR-486-5p	miRNA	miRBase:MI0023622
MI0003780_2	0.8127887	0.6461591	down	-1.1727692	-0.2299191	hsa-miR-1296-5p	miRNA	miRBase:MI0003780
MI0003138_2	0.8127887	0.6476753	down	-1.06425	-0.08983708	hsa-miR-497-5p	miRNA	miRBase:MI0003138
MI0017328_1	0.8127887	0.64951855	down	-1.0056183	-0.008082857	hsa-miR-4695-3p	miRNA	miRBase:MI0017328
MI0017328_2	0.8127887	0.64951855	down	-1.0096568	-0.0138649605	hsa-miR-4695-5p	miRNA	miRBase:MI0017328
MI0019141_1	0.8127887	0.64951855	down	-1.0100455	-0.014420325	hsa-miR-5584-5p	miRNA	miRBase:MI0019141
MI0022581_1	0.8127887	0.64951855	down	-1.0110186	-0.015809588	hsa-miR-6736-3p	miRNA	miRBase:MI0022581
MI0022587_1	0.8127887	0.64951855	down	-1.0286461	-0.040746734	hsa-miR-6742-3p	miRNA	miRBase:MI0022587
MI0017398_2	0.8127887	0.64951855	down	-1.0056077	-0.008067637	hsa-miR-4757-3p	miRNA	miRBase:MI0017398
MI0017866_1	0.8127887	0.64951855	down	-1.0019149	-0.0027599158	hsa-miR-5000-5p	miRNA	miRBase:MI0017866
MI0017416_1	0.8127887	0.64951855	down	-1.0094233	-0.01353123	hsa-miR-4773	miRNA	miRBase:MI0017416
MI0017430_1	0.8127887	0.64951855	down	-1.0567126	-0.079583086	hsa-miR-4785	miRNA	miRBase:MI0017430
MI0000296_1	0.8127887	0.64951855	down	-1.0634226	-0.08871498	hsa-miR-219a-5p	miRNA	miRBase:MI0000296	This human miRNA was predicted by computational methods using conservation with mouse and Fugu rubripes sequences [1]. Expression of the 5' excised miR has been validated in zebrafish, and the 5' end mapped by PCR [2]. The mature products were later validated in human [3]. Two hairpin precursor structures are predicted, mir-219-1 on chromosome 6 (MIR:MI0000296) and mir-219-2 on chromosome 9 (MIR:…
MI0017269_1	0.8127887	0.64951855	down	-1.0089699	-0.01288314	hsa-miR-4642	miRNA	miRBase:MI0017269
MI0022682_1	0.8127887	0.64951855	down	-1.0323259	-0.04589844	hsa-miR-6836-3p	miRNA	miRBase:MI0022682
MI0016084_1	0.8127887	0.64951855	down	-1.0323259	-0.04589844	hsa-miR-3683	miRNA	miRBase:MI0016084
MI0017319_2	0.8127887	0.64951855	down	-1.0393536	-0.05568657	hsa-miR-4687-3p	miRNA	miRBase:MI0017319
MI0014192_1	0.8127887	0.64951855	down	-1.0067271	-0.009672655	hsa-miR-3162-3p	miRNA	miRBase:MI0014192
MI0022599_1	0.8127887	0.64951855	down	-1.0264589	-0.037675805	hsa-miR-6754-5p	miRNA	miRBase:MI0022599
MI0022217_2	0.8127887	0.64951855	down	-1.0226223	-0.032273456	hsa-miR-6505-3p	miRNA	miRBase:MI0022217
MI0006318_1	0.8127887	0.64951855	down	-1.0353404	-0.050105214	hsa-miR-1228-5p	miRNA	miRBase:MI0006318
MI0003629_1	0.8127887	0.64951855	down	-1.032098	-0.04558004	hsa-miR-616-3p	miRNA	miRBase:MI0003629
MI0022604_2	0.8127887	0.64951855	down	-1.0226223	-0.032273456	hsa-miR-6759-5p	miRNA	miRBase:MI0022604
MI0022607_1	0.8127887	0.64951855	down	-1.0197996	-0.028285664	hsa-miR-6762-5p	miRNA	miRBase:MI0022607
MI0006416_1	0.8127887	0.64951855	down	-1.008476	-0.012176777	hsa-miR-1276	miRNA	miRBase:MI0006416
MI0000487_2	0.8127887	0.64951855	down	-1.0067271	-0.009672655	hsa-miR-193a-3p	miRNA	miRBase:MI0000487	This miRNA sequence is predicted based on homology to a verified miRNA from mouse [1], later verified in human [2].
MI0022626_1	0.8127887	0.64951855	down	-1.0235355	-0.033561125	hsa-miR-6781-3p	miRNA	miRBase:MI0022626
MI0017377_1	0.8127887	0.64951855	down	-1.0416532	-0.058874976	hsa-miR-4739	miRNA	miRBase:MI0017377
MI0014229_2	0.8127887	0.64951855	down	-1.0188317	-0.026915796	hsa-miR-3186-5p	miRNA	miRBase:MI0014229
MI0019302_1	0.8127887	0.64951855	down	-1.0255371	-0.03637973	hsa-miR-5695	miRNA	miRBase:MI0019302
MI0022645_2	0.8127887	0.64951855	down	-1.0226347	-0.032290947	hsa-miR-6800-3p	miRNA	miRBase:MI0022645
MI0006345_1	0.8127887	0.64951855	down	-1.0411875	-0.05822993	hsa-miR-548j-3p	miRNA	miRBase:MI0006345
MI0019286_1	0.8127887	0.64951855	down	-1.0314275	-0.04464242	hsa-miR-548ax	miRNA	miRBase:MI0019286
MI0014144_2	0.8136029	0.6519852	down	-1.0432268	-0.06105289	hsa-miR-3127-3p	miRNA	miRBase:MI0014144
MI0003668_1	0.8136029	0.6519852	down	-1.0354959	-0.05032181	hsa-miR-548d-3p	miRNA	miRBase:MI0003668
MI0022598_2	0.8136029	0.6519852	down	-1.0178005	-0.025454734	hsa-miR-6753-3p	miRNA	miRBase:MI0022598
MI0016843_1	0.8136029	0.6525464	up	1.1449187	0.19524513	hsa-miR-4482-3p	miRNA	miRBase:MI0016843
MI0018168_2	0.81614745	0.656387	up	1.0011547	0.001664863	hsa-miR-5189-3p	miRNA	miRBase:MI0018168
MI0003199_1	0.81614745	0.6564001	down	-1.0248592	-0.035425704	hsa-miR-514a-3p	miRNA	miRBase:MI0003199	The mature sequence shown here represents the most commonly cloned form from large-scale cloning studies [2].
MI0003656_1	0.81614745	0.65756804	up	1.0383708	0.054321785	hsa-miR-641	miRNA	miRBase:MI0003656
MI0000470_1	0.81614745	0.65756804	up	1.0189551	0.027090497	hsa-miR-125b-5p	miRNA	miRBase:MI0000470	This miRNA sequence is predicted based on homology to a verified miRNA from mouse [1]. Its expression was later verified in human BC-1 cells [2].
MI0000760_1	0.81614745	0.65756804	down	-1.0816702	-0.11326064	hsa-miR-361-3p	miRNA	miRBase:MI0000760
MI0017291_1	0.81765604	0.6628616	up	1.0356941	0.050597984	hsa-miR-4659b-3p	miRNA	miRBase:MI0017291
MI0022663_2	0.81765604	0.6628616	up	1.0625614	0.0875462	hsa-miR-6818-3p	miRNA	miRBase:MI0022663
MI0016818_1	0.81765604	0.66291565	down	-1.0022982	-0.0033118492	hsa-miR-4467	miRNA	miRBase:MI0016818
MI0022625_2	0.81765604	0.66291565	up	1.0042989	0.006188745	hsa-miR-6780a-5p	miRNA	miRBase:MI0022625
MI0017978_2	0.81765604	0.66291565	up	1.0144272	0.020665312	hsa-miR-5089-3p	miRNA	miRBase:MI0017978
MI0006407_1	0.81765604	0.6630512	down	-1.0006198	-8.938608E-4	hsa-miR-1270	miRNA	miRBase:MI0006407
MI0000288_1	0.81765604	0.66401386	down	-1.1673025	-0.22317846	hsa-miR-212-3p	miRNA	miRBase:MI0000288	This human miRNA was predicted by computational methods using conservation with mouse and Fugu rubripes sequences [1]. Expression of the excised miR has been validated in zebrafish, and the 5' end mapped by PCR. The 3' end was not experimentally determined. The sequence maps to human chromosome 17, but its expression has not been experimentally verified in human.
MI0003196_1	0.81765604	0.6662529	up	1.0623742	0.08729206	hsa-miR-509-3p	miRNA	miRBase:MI0003196	The mature sequence shown here represents the most commonly cloned form from large-scale cloning studies [3]. The cloned miR-509-5p sequence from [3] includes a 1 nt extension at the 3' end (A), which is incompatible with the genome sequence.
MI0000471_1	0.81765604	0.6690573	down	-1.0736753	-0.102557726	hsa-miR-126-5p	miRNA	miRBase:MI0000471
MI0000101_1	0.81765604	0.6690573	down	-1.0933896	-0.12880759	hsa-miR-99a-5p	miRNA	miRBase:MI0000101|RFAM:RF00104	This sequence is localised to chromosome 21 and was named mir-99-21 in reference [1].
MI0022688_1	0.81765604	0.6773607	down	-1.0418503	-0.059148036	hsa-miR-6842-5p	miRNA	miRBase:MI0022688
MI0016089_1	0.81765604	0.6781267	up	1.0135934	0.019479085	hsa-miR-3688-3p	miRNA	miRBase:MI0016089
MI0003834_2	0.81765604	0.6805372	down	-1.109567	-0.14999685	hsa-miR-769-3p	miRNA	miRBase:MI0003834
MI0000812_1	0.81765604	0.68058056	up	1.1040646	0.14282456	hsa-miR-331-5p	miRNA	miRBase:MI0000812	This sequence is the predicted homologue of a miRNA cloned from rat neuronal tissue [1,2], later verified in human [3].
MI0000288_2	0.81765604	0.68060696	up	1.1973292	0.25981984	hsa-miR-212-5p	miRNA	miRBase:MI0000288	This human miRNA was predicted by computational methods using conservation with mouse and Fugu rubripes sequences [1]. Expression of the excised miR has been validated in zebrafish, and the 5' end mapped by PCR. The 3' end was not experimentally determined. The sequence maps to human chromosome 17, but its expression has not been experimentally verified in human.
MI0000749_1	0.81765604	0.6806246	up	1.0239785	0.034185383	hsa-miR-30e-5p	miRNA	miRBase:MI0000749	This sequence is the predicted human homologue of mouse miR-30e [1,2,4]. Mature products from both arms of the precursor (hsa-miR-30e-5p and hsa-miR-30e-3p) were later independently verified in human myelocytic leukemia (HL-60) cells [3]. Landgraf et al. later showed that the 5' product is the predominant one [5]. The mature sequence shown here represents the most commonly cloned form from large-…
MI0003129_1	0.81765604	0.6806246	down	-1.0185213	-0.026476163	hsa-miR-146b-5p	miRNA	miRBase:MI0003129
MI0003557_1	0.81765604	0.68274206	up	1.0289136	0.041121867	hsa-miR-552-3p	miRNA	miRBase:MI0003557
MI0017274_1	0.81765604	0.68274206	up	1.0248109	0.03535774	hsa-miR-4647	miRNA	miRBase:MI0017274
MI0003758_1	0.81765604	0.68274206	down	-1.0181638	-0.025969679	hsa-miR-1264	miRNA	miRBase:MI0003758
MI0003196_2	0.81765604	0.68413913	up	1.0761763	0.10591442	hsa-miR-509-5p	miRNA	miRBase:MI0003196	The mature sequence shown here represents the most commonly cloned form from large-scale cloning studies [3]. The cloned miR-509-5p sequence from [3] includes a 1 nt extension at the 3' end (A), which is incompatible with the genome sequence.
MI0022577_2	0.81765604	0.685327	up	1.104881	0.14389105	hsa-miR-6732-3p	miRNA	miRBase:MI0022577
MI0022700_1	0.81765604	0.685911	up	1.0403212	0.057029072	hsa-miR-6854-3p	miRNA	miRBase:MI0022700
MI0017282_1	0.81765604	0.6862577	down	-1.0001123	-1.6199856E-4	hsa-miR-4654	miRNA	miRBase:MI0017282
MI0017308_1	0.81765604	0.6862577	up	1.0172025	0.024606908	hsa-miR-4677-5p	miRNA	miRBase:MI0017308
MI0016773_1	0.81765604	0.6862577	up	1.0097919	0.01405794	hsa-miR-4433a-5p	miRNA	miRBase:MI0016773
MI0017428_1	0.81765604	0.6862577	down	-1.0000327	-4.7122478E-5	hsa-miR-4783-3p	miRNA	miRBase:MI0017428
MI0014157_1	0.81765604	0.6862577	down	-1.0010598	-0.0015281162	hsa-miR-466	miRNA	miRBase:MI0014157
MI0016752_1	0.81765604	0.6862577	down	-1.0019877	-0.0028647925	hsa-miR-548ab	miRNA	miRBase:MI0016752
MI0017450_2	0.81765604	0.6862577	down	-1.0001785	-2.5743505E-4	hsa-miR-4802-5p	miRNA	miRBase:MI0017450
MI0000109_2	0.81765604	0.6862577	up	1.0005437	7.841997E-4	hsa-miR-103a-1-5p	miRNA	miRBase:MI0000109
MI0017265_1	0.81765604	0.6862577	up	1.0014865	0.0021430312	hsa-miR-4638-3p	miRNA	miRBase:MI0017265
MI0003604_1	0.81765604	0.6862577	down	-1.0169168	-0.02420158	hsa-miR-592	miRNA	miRBase:MI0003604
MI0022692_1	0.81765604	0.6862577	up	1.0172874	0.024727283	hsa-miR-6846-3p	miRNA	miRBase:MI0022692
MI0000262_1	0.81765604	0.6862577	down	-1.0012641	-0.0018225523	hsa-miR-147a	miRNA	miRBase:MI0000262	Lagos-Quintana et al. cloned miR-147 from mouse spleen tissue [1], but the sequence is not present in the mouse genome assembly (NCBI32). The human genome sequence contains a predicted precursor hairpin for miR-147 shown in [1] (supplementary information) and represented here. The expression of miR-147 has not been verified in human.
MI0000742_2	0.81765604	0.6862577	down	-1.0025975	-0.0037424716	hsa-miR-34b-3p	miRNA	miRBase:MI0000742	Houbaviy et al. cloned 3 closely related sequences from mouse embryonic stem cells [1], and named them miR-34a, miR-34b and miR-172. These names have been remapped to miR-34c (MIR:MI0000403), miR-34b (MIR:MI0000404) and miR-34a (MIR:MI0000584) to clarify homology with human sequences. The predominant mature miRNA in human is expressed from the 3' arm (in contrast to previous annotation) [2]. Both…
MI0000743_2	0.81765604	0.6862577	up	1.0094888	0.0136249345	hsa-miR-34c-3p	miRNA	miRBase:MI0000743	Houbaviy et al. cloned 3 closely related sequences from mouse embryonic stem cells [1], and named them miR-34a, miR-34b and miR-172. These names have been remapped to miR-34c (MIR:MI0000403), miR-34b (MIR:MI0000404) and miR-34a (MIR:MI0000584) to clarify homology with human sequences.
MI0006318_2	0.81765604	0.6862577	down	-1.0017148	-0.0024718517	hsa-miR-1228-3p	miRNA	miRBase:MI0006318
MI0017873_2	0.81765604	0.6862577	up	1.0011834	0.0017062624	hsa-miR-5006-5p	miRNA	miRBase:MI0017873
MI0005563_1	0.81765604	0.6862577	up	1.0097094	0.013940077	hsa-miR-665	miRNA	miRBase:MI0005563	This sequence was identified as a miRNA candidate by Berezikov et al. using RAKE and MPSS techniques [1]. Expression was later confirmed by cloning [2].
MI0022615_2	0.81765604	0.6862577	up	1.0152924	0.021895286	hsa-miR-6770-3p	miRNA	miRBase:MI0022615
MI0017376_1	0.81765604	0.6862577	up	1.0009933	0.0014322483	hsa-miR-4738-3p	miRNA	miRBase:MI0017376
MI0022641_2	0.81765604	0.6862577	down	-1.004278	-0.0061586057	hsa-miR-6796-3p	miRNA	miRBase:MI0022641
MI0022649_2	0.81765604	0.6862577	up	1.0176529	0.025245529	hsa-miR-6804-5p	miRNA	miRBase:MI0022649
MI0017407_2	0.81765604	0.6862577	up	1.0036153	0.0052063125	hsa-miR-4766-5p	miRNA	miRBase:MI0017407
MI0003199_2	0.81765604	0.6862577	up	1.0001566	2.2596751E-4	hsa-miR-514a-5p	miRNA	miRBase:MI0003199	The mature sequence shown here represents the most commonly cloned form from large-scale cloning studies [2].
MI0001150_1	0.81935066	0.6894755	down	-1.0291601	-0.041467488	hsa-miR-196b-3p	miRNA	miRBase:MI0001150	miR-196b is predicted based on sequence homology to miR-196a [1]. Yekta et al. report that miR-196 miRNAs are expressed from HOX gene clusters in mammals, and that HOX genes in these clusters are targets of miR-196. Indeed, HOXB8 mRNA was shown to be a natural target for miR-196-directed cleavage through a perfectly complementary miR-target site. Other HOX genes have imperfect miR-196 complementa…
MI0022607_2	0.81935066	0.6894755	down	-1.0319247	-0.045337733	hsa-miR-6762-3p	miRNA	miRBase:MI0022607
MI0001726_1	0.81935066	0.6894755	down	-1.0518165	-0.07288298	hsa-miR-329-5p	miRNA	miRBase:MI0001726
MI0005762_1	0.8203826	0.6909431	down	-1.0662001	-0.09247827	hsa-miR-940	miRNA	miRBase:MI0005762
MI0014181_2	0.82053185	0.6920397	down	-1.0297734	-0.042326845	hsa-miR-3074-5p	miRNA	miRBase:MI0014181
MI0000254_2	0.82053185	0.69226754	up	1.0042782	0.006158948	hsa-miR-30c-5p	miRNA	miRBase:MI0000254	miR-30c was cloned from mouse heart and brain tissues by Lagos-Quintana et al. [1]. Two human hairpin precursor sequences are predicted based on homology with the mouse sequences, on chromosomes 1 (MIR:MI0000736) and 6 (MIR:MI0000254) [3]. Expression of miR-30c was later independently verified in human HL-60 leukemia cells [2].
MI0014197_1	0.83082205	0.7019471	up	1.0124645	0.017871358	hsa-miR-1260b	miRNA	miRBase:MI0014197
MI0022580_2	0.83082205	0.7024423	down	-1.0847945	-0.1174218	hsa-miR-6735-3p	miRNA	miRBase:MI0022580
MI0002471_2	0.83082205	0.7027979	down	-1.1352735	-0.18303984	hsa-miR-487a-3p	miRNA	miRBase:MI0002471
MI0016757_1	0.83082205	0.70354736	up	1.0099635	0.014303173	hsa-miR-4420	miRNA	miRBase:MI0016757
MI0001652_2	0.83082205	0.7039836	down	-1.0611209	-0.085589	hsa-miR-450a-5p	miRNA	miRBase:MI0001652	Xie et al. [1] refer to this sequence by the internal identifier MIR238. The sequence is unrelated to C. elegans mir-238 (MIR:MI0000313).
MI0017317_1	0.83822256	0.7135192	down	-1.0507869	-0.07147005	hsa-miR-4685-3p	miRNA	miRBase:MI0017317
MI0003762_2	0.83822256	0.714035	up	1.0025116	0.0036189596	hsa-miR-550a-3-5p	miRNA	miRBase:MI0003762
MI0017408_1	0.83822256	0.714035	up	1.0153158	0.021928485	hsa-miR-4767	miRNA	miRBase:MI0017408
MI0000295_2	0.83822256	0.7141572	up	1.1540158	0.20666295	hsa-miR-218-5p	miRNA	miRBase:MI0000295	This human miRNA was predicted by computational methods using conservation with mouse and Fugu rubripes sequences [1]. Expression of the excised miR has been validated in zebrafish, and the 5' end mapped by PCR. Landgraf et al. confirm expression in human [2].
MI0003675_2	0.83822256	0.7146273	down	-1.0753775	-0.10484314	hsa-miR-411-3p	miRNA	miRBase:MI0003675
MI0000291_2	0.83822256	0.71577036	down	-1.0071045	-0.010213412	hsa-miR-215-5p	miRNA	miRBase:MI0000291	This human miRNA was predicted by computational methods using conservation with mouse and Fugu rubripes sequences [1]. Expression of the excised miR has been validated in zebrafish, and the 5' end mapped by PCR. Landgraf et al. confirm expression in human [2].
MI0000073_2	0.83822256	0.71577036	up	1.0640016	0.08950026	hsa-miR-19a-3p	miRNA	miRBase:MI0000073	This sequence maps to chromosome 13 and is named miR-19a precursor-13 in reference [2].
MI0003188_2	0.83822256	0.71577036	up	1.010127	0.014536615	hsa-miR-503-5p	miRNA	miRBase:MI0003188
MI0019138_1	0.83822256	0.71588093	down	-1.0558834	-0.07845054	hsa-miR-5582-3p	miRNA	miRBase:MI0019138
MI0022657_2	0.83822256	0.7163772	up	1.0148687	0.021293141	hsa-miR-6812-3p	miRNA	miRBase:MI0022657
MI0025521_1	0.8439624	0.72189915	up	1.0506881	0.071334526	hsa-miR-7851-3p	miRNA	miRBase:MI0025521
MI0003581_1	0.84757036	0.7258697	down	-1.0160884	-0.023025874	hsa-miR-574-5p	miRNA	miRBase:MI0003581	The mature sequence shown here represents the most commonly cloned form from large-scale cloning studies [2].
MI0000074_1	0.84757036	0.7262235	down	-1.059615	-0.083540194	hsa-miR-19b-1-5p	miRNA	miRBase:MI0000074
MI0033423_1	0.8477608	0.72762525	down	-1.0818341	-0.11347925	hsa-miR-10399-3p	miRNA	miRBase:MI0033423
MI0000255_2	0.8477608	0.72762525	up	1.0068583	0.00986073	hsa-miR-30d-5p	miRNA	miRBase:MI0000255
MI0003629_2	0.85245365	0.7322757	down	-1.0381833	-0.05406123	hsa-miR-616-5p	miRNA	miRBase:MI0003629
MI0014188_1	0.8536577	0.7356114	up	1.0423263	0.059807025	hsa-miR-3159	miRNA	miRBase:MI0014188
MI0000489_1	0.8536577	0.7359176	down	-1.0514101	-0.07232547	hsa-miR-195-3p	miRNA	miRBase:MI0000489	This miRNA sequence is predicted based on homology to a verified miRNA from mouse [1], later verified in human [2].
MI0000433_1	0.8536577	0.7359191	up	1.0436689	0.06166405	hsa-let-7g-3p	miRNA	miRBase:MI0000433	let-7g-3p cloned in [2] has a 1 nt 3' extension (U), which is incompatible with the genome sequence.
MI0014194_1	0.8536577	0.73916256	up	1.0075903	0.01090913	hsa-miR-3164	miRNA	miRBase:MI0014194
MI0032314_1	0.8536577	0.7395457	down	-1.0189978	-0.02715092	hsa-miR-1843	miRNA	miRBase:MI0032314
MI0003814_1	0.8536577	0.7395457	down	-1.0265688	-0.03783028	hsa-miR-1271-5p	miRNA	miRBase:MI0003814
MI0016590_1	0.8536577	0.7395457	down	-1.0253159	-0.036068447	hsa-miR-3934-5p	miRNA	miRBase:MI0016590
MI0000805_1	0.8536577	0.7395457	down	-1.0092221	-0.013243775	hsa-miR-342-5p	miRNA	miRBase:MI0000805	This sequence was predicted by homology to a rat miRNA [1,2] and later verified in human [3]. The mature sequence shown here represents the most commonly cloned form from large-scale cloning studies [3].
MI0000746_1	0.8536577	0.7395457	up	1.0843947	0.11688995	hsa-miR-99b-5p	miRNA	miRBase:MI0000746	This sequence is the predicted human homologue of mouse miR-99b, cloned from mouse brain [1] and embryonic stem cells [2,3]. Its expression was later validated in human [4-6].
MI0031520_1	0.8536577	0.7395457	down	-1.0364895	-0.051705483	hsa-miR-941	miRNA	miRBase:MI0031520
MI0003137_1	0.85413605	0.740584	up	1.0362241	0.05133608	hsa-miR-193b-5p	miRNA	miRBase:MI0003137	The mature sequence shown here represents the most commonly cloned form from large-scale cloning studies [3].
MI0022579_2	0.8557753	0.7428496	down	-1.0132318	-0.018964196	hsa-miR-6734-5p	miRNA	miRBase:MI0022579
MI0003762_1	0.8557753	0.7433827	down	-1.0289559	-0.041181203	hsa-miR-550a-3p	miRNA	miRBase:MI0003762
MI0006433_1	0.8557753	0.7438806	down	-1.0414072	-0.058534324	hsa-miR-1292-5p	miRNA	miRBase:MI0006433
MI0016760_2	0.8559858	0.74581647	down	-1.0411587	-0.058189955	hsa-miR-4423-3p	miRNA	miRBase:MI0016760
MI0003658_1	0.8559858	0.74581647	down	-1.0147376	-0.021106718	hsa-miR-643	miRNA	miRBase:MI0003658
MI0036559_1	0.8559858	0.74593943	down	-1.1680288	-0.22407588	hsa-miR-11400	miRNA	miRBase:MI0036559
MI0000076_2	0.86087626	0.7509478	down	-1.0406153	-0.05743685	hsa-miR-20a-3p	miRNA	miRBase:MI0000076
MI0006273_1	0.86087626	0.7514588	up	1.0454012	0.06405674	hsa-miR-1180-3p	miRNA	miRBase:MI0006273
MI0003598_1	0.8615093	0.7526407	up	1.0236179	0.033677228	hsa-miR-548a-3p	miRNA	miRBase:MI0003598
MI0017438_1	0.8615861	0.75333714	down	-1.0224351	-0.032009225	hsa-miR-4791	miRNA	miRBase:MI0017438
MI0017446_1	0.8637719	0.75651026	up	1.0208766	0.029808553	hsa-miR-4799-5p	miRNA	miRBase:MI0017446
MI0023565_2	0.8637719	0.75651026	up	1.0096667	0.013879098	hsa-miR-6511a-3p	miRNA	miRBase:MI0023565
MI0005768_1	0.8689218	0.76165533	up	1.0114865	0.016477108	hsa-miR-943	miRNA	miRBase:MI0005768
MI0000459_2	0.86965966	0.76357263	down	-1.0275496	-0.03920807	hsa-miR-143-3p	miRNA	miRBase:MI0000459	This miRNA sequence was predicted based on homology to a verified miRNA from mouse [1]. Michael et al. subsequently verified expression of miR-143 in human, and demonstrated significantly reduced levels of the miRNA in precancerous and neoplastic colorectal tissue [2]. miR-143 cloned in [3] has a 1 nt 3' extension (A), which is incompatible with the genome sequence.
MI0000651_2	0.86965966	0.76357263	down	-1.091688	-0.12656064	hsa-miR-1-3p	miRNA	miRBase:MI0000651|RFAM:RF00103	Lagos-Quintana et al. [1] reported the cloning of miR-1b, miR-1c and miR-1d. The mature processed miR sequences are identical apart from the 3' residues (A in mir-1b, C in mir-1c and UU in mir-1d). The 3' residues of both miR-1b and miR-1c conflict with the predicted stem-loop precursor sequence shown here and these sequences are not found in current assemblies of human and mouse genomes. It is s…
MI0016092_2	0.87312263	0.76725096	down	-1.0327703	-0.046519384	hsa-miR-3691-5p	miRNA	miRBase:MI0016092
MI0014177_1	0.8735555	0.7682694	down	-1.0262287	-0.03735223	hsa-miR-3150a-5p	miRNA	miRBase:MI0014177
MI0017433_2	0.8745596	0.7697913	up	1.0392327	0.055518772	hsa-miR-4786-5p	miRNA	miRBase:MI0017433
MI0022715_1	0.8747453	0.77059376	down	-1.011153	-0.016001286	hsa-miR-6868-3p	miRNA	miRBase:MI0022715
MI0003195_1	0.8763441	0.7754949	down	-1.0928885	-0.12814619	hsa-miR-508-3p	miRNA	miRBase:MI0003195
MI0006389_1	0.8763441	0.77566093	down	-1.0991395	-0.13637443	hsa-miR-1255a	miRNA	miRBase:MI0006389
MI0015999_1	0.8763441	0.7756737	down	-1.0809357	-0.11228073	hsa-miR-3609	miRNA	miRBase:MI0015999
MI0022688_2	0.8763441	0.7756737	up	1.0262743	0.037416413	hsa-miR-6842-3p	miRNA	miRBase:MI0022688
MI0003184_2	0.8763441	0.7756737	up	1.0240717	0.03431672	hsa-miR-500a-3p	miRNA	miRBase:MI0003184
MI0025519_1	0.8763441	0.77584296	down	-1.0354135	-0.050207037	hsa-miR-7849-3p	miRNA	miRBase:MI0025519
MI0022658_2	0.8789877	0.77927035	down	-1.0802343	-0.11134425	hsa-miR-6813-5p	miRNA	miRBase:MI0022658
MI0005564_1	0.8789877	0.77960014	up	1.002004	0.0028883072	hsa-miR-873-3p	miRNA	miRBase:MI0005564	This sequence was identified as a miRNA candidate by Berezikov et al. using RAKE and MPSS techniques [1]. Expression was later confirmed by cloning [2].
MI0019131_2	0.8789877	0.7805745	down	-1.1040399	-0.14279231	hsa-miR-548ar-3p	miRNA	miRBase:MI0019131
MI0023611_2	0.8789877	0.7807517	up	1.0572199	0.08027543	hsa-miR-7151-5p	miRNA	miRBase:MI0023611
MI0005767_2	0.8846632	0.7864391	down	-1.0071311	-0.010251493	hsa-miR-942-3p	miRNA	miRBase:MI0005767
MI0033422_1	0.8854996	0.78782946	down	-1.0778501	-0.108156554	hsa-miR-10398-3p	miRNA	miRBase:MI0033422
MI0000747_1	0.8874686	0.7902295	down	-1.0519817	-0.07310959	hsa-miR-296-3p	miRNA	miRBase:MI0000747	This sequence is the predicted human homologue of mouse miR-296 cloned from mouse embryonic stem cells [1,3]. Its expression has also been verified in human ES cells [2].
MI0000301_2	0.89029574	0.79339725	down	-1.0138273	-0.019811952	hsa-miR-224-5p	miRNA	miRBase:MI0000301
MI0017426_2	0.8940823	0.7994413	up	1.0141256	0.02023632	hsa-miR-4781-3p	miRNA	miRBase:MI0017426
MI0005567_1	0.8940823	0.80000854	down	-1.0229248	-0.03270006	hsa-miR-760	miRNA	miRBase:MI0005567	This sequence was identified as a miRNA candidate by Berezikov et al. using RAKE and MPSS techniques [1]. Expression was later confirmed by cloning [2].
MI0000266_2	0.8940823	0.80003715	down	-1.0287706	-0.04092127	hsa-miR-10a-5p	miRNA	miRBase:MI0000266|RFAM:RF00104	This human miRNA was predicted by computational methods using conservation with mouse and Fugu rubripes sequences [1]. Expression of the excised miR has been validated in zebrafish, and the ends mapped by cloning. Mature products were later verified in human [2].
MI0000745_2	0.8940823	0.80003715	down	-1.0051906	-0.0074691004	hsa-miR-301a-5p	miRNA	miRBase:MI0000745	This sequence is the predicted human homologue of mouse miR-301, cloned from mouse embryonic stem cells [1,3]. Its expression has also been confirmed in human ES cells [2].
MI0000437_1	0.8940823	0.80003715	down	-1.0987284	-0.13583483	hsa-miR-1-3p	miRNA	miRBase:MI0000437|RFAM:RF00103	Lagos-Quintana et al. [1] reported the cloning of miR-1b, miR-1c and miR-1d. The mature processed miR sequences are identical apart from the 3' residues (A in mir-1b, C in mir-1c and UU in mir-1d). The 3' residues of both miR-1b and miR-1c conflict with the predicted stem-loop precursor sequence shown here and these sequences are not found in current assemblies of human and mouse genomes. It is s…
MI0014145_1	0.8976352	0.80442446	up	1.0398456	0.05636931	hsa-miR-3128	miRNA	miRBase:MI0014145
MI0000810_2	0.8976352	0.8048788	up	1.0001403	2.0240938E-4	hsa-miR-135b-5p	miRNA	miRBase:MI0000810	This sequence is the predicted homologue of a miRNA cloned from rat neuronal tissue [1,2], later verified in human [3].
MI0017417_1	0.8976352	0.80583906	down	-1.0058523	-0.008418534	hsa-miR-4774-5p	miRNA	miRBase:MI0017417
MI0000080_1	0.8976352	0.80583906	down	-1.0086341	-0.012402892	hsa-miR-24-1-5p	miRNA	miRBase:MI0000080
MI0014181_1	0.90241206	0.8107866	down	-1.0523057	-0.073553875	hsa-miR-3074-3p	miRNA	miRBase:MI0014181
MI0017272_1	0.90262204	0.8122831	up	1.1777096	0.23598382	hsa-miR-4645-3p	miRNA	miRBase:MI0017272
MI0003190_1	0.90262204	0.8122939	up	1.0143942	0.020618351	hsa-miR-505-3p	miRNA	miRBase:MI0003190	The mature sequence shown here represents the most commonly cloned form from large-scale cloning studies [2]. The 5' end of the miRNA may be offset with respect to previous annotations.
MI0022700_2	0.90338415	0.81363964	up	1.0592513	0.08304491	hsa-miR-6854-5p	miRNA	miRBase:MI0022700
MI0003587_1	0.90797436	0.8184371	up	1.0092053	0.013219747	hsa-miR-580-3p	miRNA	miRBase:MI0003587
MI0016760_1	0.9080749	0.8198543	up	1.0382487	0.05415201	hsa-miR-4423-5p	miRNA	miRBase:MI0016760
MI0000747_2	0.9080749	0.8198543	up	1.0390693	0.05529187	hsa-miR-296-5p	miRNA	miRBase:MI0000747	This sequence is the predicted human homologue of mouse miR-296 cloned from mouse embryonic stem cells [1,3]. Its expression has also been verified in human ES cells [2].
MI0000812_2	0.9125893	0.82459676	down	-1.0016519	-0.0023811974	hsa-miR-331-3p	miRNA	miRBase:MI0000812	This sequence is the predicted homologue of a miRNA cloned from rat neuronal tissue [1,2], later verified in human [3].
MI0022664_1	0.9137664	0.8263278	down	-1.0291253	-0.041418694	hsa-miR-6819-3p	miRNA	miRBase:MI0022664
MI0014182_1	0.9156014	0.828656	up	1.0905172	0.12501247	hsa-miR-3154	miRNA	miRBase:MI0014182	Berezikov et al. proposed this sequence as a miRNA candidate based on the RAKE method [1]. Goff et al. [2] and Stark et al. [3] later validated its expression in human using high-throughput sequencing.
MI0016886_1	0.9169903	0.8313079	down	-1.0085747	-0.012317975	hsa-miR-4520-3p	miRNA	miRBase:MI0016886
MI0008333_2	0.9169903	0.8313079	up	1.0057495	0.008270969	hsa-miR-1912-3p	miRNA	miRBase:MI0008333
MI0003198_1	0.9169903	0.83192253	up	1.0677612	0.09458901	hsa-miR-514a-3p	miRNA	miRBase:MI0003198	The mature sequence shown here represents the most commonly cloned form from large-scale cloning studies [2].
MI0016883_1	0.9170912	0.832684	up	1.0483516	0.068122715	hsa-miR-4517	miRNA	miRBase:MI0016883
MI0025752_1	0.920301	0.83694285	up	1.1185629	0.16164643	hsa-miR-7976	miRNA	miRBase:MI0025752
MI0003187_2	0.920301	0.83694285	down	-1.0443722	-0.06263596	hsa-miR-450a-5p	miRNA	miRBase:MI0003187
MI0000439_1	0.9247303	0.8425334	down	-1.1036772	-0.14231822	hsa-miR-23b-5p	miRNA	miRBase:MI0000439
MI0022741_1	0.9247303	0.8425334	up	1.1269382	0.17240843	hsa-miR-6894-3p	miRNA	miRBase:MI0022741
MI0003651_1	0.9247303	0.8429974	down	-1.0486325	-0.06850917	hsa-miR-636	miRNA	miRBase:MI0003651	The mature sequence shown here represents the most commonly cloned form from large-scale cloning studies [2].
MI0015873_1	0.92944187	0.8493293	down	-1.1566554	-0.20995915	hsa-miR-2355-3p	miRNA	miRBase:MI0015873
MI0000255_1	0.92944187	0.8493293	down	-1.0216258	-0.030866804	hsa-miR-30d-3p	miRNA	miRBase:MI0000255
MI0000472_1	0.92944187	0.8493293	up	1.0510942	0.07189193	hsa-miR-127-5p	miRNA	miRBase:MI0000472	This miRNA sequence is predicted based on homology to a verified miRNA from mouse [1]. The expression of this miRNA was later confirmed by cloning in human cells [2,3].
MI0003195_2	0.93035024	0.8522624	up	1.0222858	0.031798612	hsa-miR-508-5p	miRNA	miRBase:MI0003195
MI0022585_2	0.93035024	0.852281	down	-1.0252944	-0.036038253	hsa-miR-6740-3p	miRNA	miRBase:MI0022585
MI0005542_1	0.93035024	0.852281	down	-1.004913	-0.0070705665	hsa-miR-876-3p	miRNA	miRBase:MI0005542
MI0022225_2	0.93035024	0.8555948	down	-1.0207033	-0.029563583	hsa-miR-6513-5p	miRNA	miRBase:MI0022225
MI0017379_1	0.93035024	0.8555948	down	-1.0134797	-0.019317206	hsa-miR-4741	miRNA	miRBase:MI0017379
MI0016762_1	0.93035024	0.8563044	up	1.0185118	0.026462656	hsa-miR-548ac	miRNA	miRBase:MI0016762
MI0006359_1	0.93035024	0.8563044	up	1.0692356	0.09657973	hsa-miR-1299	miRNA	miRBase:MI0006359
MI0000784_1	0.93035024	0.8563044	up	1.0249901	0.03560995	hsa-miR-376a-5p	miRNA	miRBase:MI0000784	The mature miR-376a products have been shown to be modified by A to I edits [3].
MI0017443_1	0.93035024	0.8569552	up	1.0021425	0.0030877376	hsa-miR-4796-3p	miRNA	miRBase:MI0017443
MI0017340_2	0.93035024	0.8569552	up	1.0080005	0.011496345	hsa-miR-4707-5p	miRNA	miRBase:MI0017340
MI0005544_2	0.9342716	0.8612496	up	1.0027299	0.0039330367	hsa-miR-147b-3p	miRNA	miRBase:MI0005544
MI0014156_1	0.93669915	0.8641717	down	-1.0887911	-0.12272722	hsa-miR-3135a	miRNA	miRBase:MI0014156
MI0000477_2	0.9493484	0.87653494	up	1.0108277	0.015537048	hsa-miR-146a-3p	miRNA	miRBase:MI0000477	This miRNA sequence is predicted based on homology to a verified miRNA from mouse [1]. Its expression was later verified in human [2,3].
MI0014228_1	0.9493805	0.8772581	up	1.0446457	0.06301368	hsa-miR-3065-5p	miRNA	miRBase:MI0014228
MI0016770_1	0.950472	0.8796141	down	-1.0400232	-0.05661572	hsa-miR-548ad-5p	miRNA	miRBase:MI0016770
MI0017865_2	0.950472	0.87965524	up	1.0125039	0.017927412	hsa-miR-4999-5p	miRNA	miRBase:MI0017865
MI0017320_2	0.95506907	0.8866937	up	1.0088024	0.0126436325	hsa-miR-1343-3p	miRNA	miRBase:MI0017320
MI0000239_2	0.95506907	0.88670033	down	-1.010215	-0.014662432	hsa-miR-197-3p	miRNA	miRBase:MI0000239
MI0000816_2	0.95506907	0.88670033	up	1.0392059	0.05548154	hsa-miR-335-3p	miRNA	miRBase:MI0000816	This sequence is the predicted homologue of a miRNA cloned from rat neuronal tissue [1,2], later verified in human [3].
MI0000462_1	0.95506907	0.88670033	up	1.0109881	0.01576604	hsa-miR-152-3p	miRNA	miRBase:MI0000462	This miRNA sequence is predicted based on homology to a verified miRNA from mouse [1], later verified in human [2].
MI0000484_1	0.956916	0.889114	up	1.031296	0.04445849	hsa-miR-188-5p	miRNA	miRBase:MI0000484	This miRNA sequence is predicted based on homology to a verified miRNA from mouse [1], later verified in human [2]. The mature sequence shown here represents the most commonly cloned form from large-scale cloning studies [2].
MI0000744_1	0.95986784	0.8925579	up	1.0037056	0.0053362	hsa-miR-299-5p	miRNA	miRBase:MI0000744	The sequence from the 5' arm of this miRNA precursor is the predicted human homologue of mouse miR-299, cloned from mouse embryonic stem cells [1,2], later validated in human [4]. Altuvia et al [3] report the cloning of a miRNA sequence from the 3' arm of the same precursor in human.
MI0005560_2	0.9608665	0.8941884	up	1.0052757	0.007591257	hsa-miR-885-5p	miRNA	miRBase:MI0005560	This sequence was identified as a miRNA candidate by Berezikov et al. using RAKE and MPSS techniques [1]. Expression was later confirmed by cloning [2].
MI0014147_2	0.9618485	0.8980246	up	1.0517069	0.07273271	hsa-miR-3130-5p	miRNA	miRBase:MI0014147
MI0022670_2	0.9618485	0.900723	up	1.0101317	0.014543426	hsa-miR-6825-5p	miRNA	miRBase:MI0022670
MI0017869_2	0.9618485	0.900723	up	1.0044355	0.0063849804	hsa-miR-5003-3p	miRNA	miRBase:MI0017869
MI0003594_1	0.9618485	0.900723	up	1.0400026	0.05658711	hsa-miR-586	miRNA	miRBase:MI0003594
MI0022695_1	0.9618485	0.900723	up	1.0133406	0.019119157	hsa-miR-6849-3p	miRNA	miRBase:MI0022695
MI0017312_1	0.9618485	0.900723	up	1.0102324	0.014687287	hsa-miR-4680-5p	miRNA	miRBase:MI0017312
MI0017341_1	0.9618485	0.900723	up	1.0212039	0.030270917	hsa-miR-4708-3p	miRNA	miRBase:MI0017341
MI0014211_1	0.9618485	0.900723	up	1.0303262	0.043101232	hsa-miR-3177-5p	miRNA	miRBase:MI0014211
MI0003137_2	0.9630011	0.9029537	up	1.0498171	0.07013798	hsa-miR-193b-3p	miRNA	miRBase:MI0003137	The mature sequence shown here represents the most commonly cloned form from large-scale cloning studies [3].
MI0003591_1	0.9630011	0.9039126	up	1.0065442	0.009410572	hsa-miR-584-3p	miRNA	miRBase:MI0003591
MI0016010_1	0.9630011	0.9039126	down	-1.048705	-0.06860888	hsa-miR-23c	miRNA	miRBase:MI0016010
MI0016426_2	0.96684736	0.9086786	up	1.0173188	0.024771914	hsa-miR-3150b-5p	miRNA	miRBase:MI0016426
MI0005767_1	0.96684736	0.9117604	down	-1.0315025	-0.044747297	hsa-miR-942-5p	miRNA	miRBase:MI0005767
MI0000289_1	0.96684736	0.9117604	down	-1.0387785	-0.054888118	hsa-miR-181a-3p	miRNA	miRBase:MI0000289
MI0000732_1	0.96684736	0.9117604	down	-1.0059156	-0.008509323	hsa-miR-194-3p	miRNA	miRBase:MI0000732	This miRNA sequence was predicted based on homology to a verified miRNA from mouse [1]. Michael et al. subsequently verified expression of miR-194 in human [2]. Two putative pairs of orthologous hairpin precursors structures are found in mouse (mir-194-1 (MIR:MI0000236) on chromosome 1, and mir-194-2 (MIR:MI0000733) on chromosome 19) and human (mir-194-1 (MIR:MI0000488) on chromosome 1, and mir-1…
MI0003186_2	0.96684736	0.9117604	down	-1.0236689	-0.033749137	hsa-miR-502-3p	miRNA	miRBase:MI0003186	Extensive cloning studies suggest that the 3' product may be the predominant one [2].
MI0019134_2	0.96684736	0.9117604	down	-1.0121949	-0.01748707	hsa-miR-664b-3p	miRNA	miRBase:MI0019134
MI0003575_2	0.96875215	0.915261	down	-1.0228558	-0.032602713	hsa-miR-551b-3p	miRNA	miRBase:MI0003575
MI0016860_1	0.96875215	0.915261	down	-1.0024978	-0.0035990595	hsa-miR-4498	miRNA	miRBase:MI0016860
MI0022961_2	0.96875215	0.9164902	up	1.0665668	0.09297436	hsa-miR-7110-3p	miRNA	miRBase:MI0022961
MI0017393_2	0.96875215	0.921285	down	-1.0815723	-0.1131301	hsa-miR-371b-5p	miRNA	miRBase:MI0017393
MI0016417_2	0.96875215	0.922568	up	1.0139691	0.020013636	hsa-miR-3913-5p	miRNA	miRBase:MI0016417
MI0000683_2	0.96875215	0.9234091	up	1.0369526	0.05234997	hsa-miR-181b-2-3p	miRNA	miRBase:MI0000683|RFAM:RF00076	This human miRNA was predicted by computational methods using conservation with mouse and Fugu rubripes sequences [1]. Expression of the excised miR has been validated in zebrafish, and the ends mapped by cloning. Its expression was later verified in human BC-1 cells [3]. There are two predicted hairpin precursor sequences in the human genome; mir-181b-1 (MIR:MI0000270) is found on chromosome 1 […
MI0000769_1	0.96875215	0.92370003	down	-1.0038002	-0.005472072	hsa-miR-365b-5p	miRNA	miRBase:MI0000769	Xie et al. [1] refer to this sequence by the internal identifier MIR190. The sequence is unrelated to mammalian mir-190 (MIR:MI0000486).
MI0016597_1	0.96875215	0.9240078	up	1.0538216	0.075630605	hsa-miR-3940-3p	miRNA	miRBase:MI0016597
MI0000786_2	0.96875215	0.92432505	up	1.0143323	0.020530356	hsa-miR-378a-3p	miRNA	miRBase:MI0000786	miR-422b was the most abundant miRNA cloned from human promyelocytic leukemia (HL-60) cells [2]. The sequence originates from the opposite arm of the human homologue of previously identified mouse mir-378 [1]. Landgraf et al. show that the 3' product (previously called miR-422b) is the predominant one [3]. Further, mir-378 and mir-422a loci are unrelated. miR-422b is thus renamed miR-378 here.
MI0003639_2	0.96875215	0.92432505	up	1.0374486	0.053039923	hsa-miR-625-3p	miRNA	miRBase:MI0003639	The mature sequence shown here represents the most commonly cloned form from large-scale cloning studies [2].
MI0022553_1	0.96875215	0.92432505	up	1.0379887	0.053790685	hsa-miR-6718-5p	miRNA	miRBase:MI0022553
MI0022571_1	0.96875215	0.92785794	down	-1.0331757	-0.047085628	hsa-miR-6726-3p	miRNA	miRBase:MI0022571
MI0014171_1	0.96875215	0.9290066	up	1.0084978	0.012207986	hsa-miR-1273c	miRNA	miRBase:MI0014171
MI0018172_1	0.96875215	0.9301499	down	-1.0028119	-0.004051034	hsa-miR-5193	miRNA	miRBase:MI0018172
MI0019280_1	0.96875215	0.9304326	up	1.037166	0.052646816	hsa-miR-5680	miRNA	miRBase:MI0019280
MI0017316_2	0.96875215	0.93372	down	-1.0144309	-0.020670569	hsa-miR-4684-3p	miRNA	miRBase:MI0017316
MI0000810_1	0.96875215	0.93372	up	1.0031096	0.0044792066	hsa-miR-135b-3p	miRNA	miRBase:MI0000810	This sequence is the predicted homologue of a miRNA cloned from rat neuronal tissue [1,2], later verified in human [3].
MI0016422_1	0.96875215	0.93372	up	1.0050536	0.0072724996	hsa-miR-3916	miRNA	miRBase:MI0016422
MI0025515_1	0.96875215	0.93372	up	1.0121348	0.017401433	hsa-miR-7845-5p	miRNA	miRBase:MI0025515
MI0022221_2	0.96875215	0.93372	up	1.0083514	0.011998556	hsa-miR-6509-5p	miRNA	miRBase:MI0022221
MI0016001_1	0.96875215	0.93372	down	-1.0031639	-0.0045573856	hsa-miR-3611	miRNA	miRBase:MI0016001
MI0017335_1	0.96875215	0.93372	up	1.0182242	0.026055316	hsa-miR-3198	miRNA	miRBase:MI0017335
MI0022611_2	0.96875215	0.93372	up	1.0038563	0.005552767	hsa-miR-6766-5p	miRNA	miRBase:MI0022611
MI0022625_1	0.96875215	0.93372	up	1.0043229	0.0062231654	hsa-miR-6780a-3p	miRNA	miRBase:MI0022625
MI0031516_1	0.96875215	0.93372	up	1.0006285	9.064077E-4	hsa-miR-6724-5p	miRNA	miRBase:MI0031516
MI0006419_2	0.96875215	0.93372	up	1.0065731	0.009451921	hsa-miR-1277-3p	miRNA	miRBase:MI0006419
MI0016764_1	0.96875215	0.93500096	down	-1.0382277	-0.054122854	hsa-miR-4425	miRNA	miRBase:MI0016764
MI0000776_2	0.96875215	0.93500096	up	1.0120853	0.017330913	hsa-miR-376c-3p	miRNA	miRBase:MI0000776	This miRNA has been named both miR-368 and miR376c in the literature, and previously here. The mature miR-376c product has been shown to be modified by A to I edits [3]. The mature sequence shown here represents the most commonly cloned form from large-scale cloning studies [4]. The 5' end of the miRNA may be offset with respect to previous annotations.
MI0014167_1	0.96875215	0.935833	down	-1.06406	-0.08957946	hsa-miR-3143	miRNA	miRBase:MI0014167
MI0022698_2	0.96875215	0.9369086	up	1.0112936	0.016201973	hsa-miR-6852-5p	miRNA	miRBase:MI0022698
MI0000479_1	0.96875215	0.9369086	up	1.037491	0.05309877	hsa-miR-150-3p	miRNA	miRBase:MI0000479	This miRNA sequence is predicted based on homology to a verified miRNA from mouse [1], later verified in human [2].
MI0003686_1	0.96875215	0.9369086	down	-1.0469699	-0.066219956	hsa-miR-542-3p	miRNA	miRBase:MI0003686	The mature sequence shown here represents the most commonly cloned form from large-scale cloning studies [2].
MI0001446_2	0.96875215	0.9369086	down	-1.0506833	-0.07132782	hsa-miR-424-5p	miRNA	miRBase:MI0001446	This hairpin precursor expresses a 5' arm product, named miR-424, in human promyelocytic leukemia (HL-60) cells [1]. The level of expression of miR-424 was shown to be up-regulated 48 hours after TPA-induction. The sequence is orthologous to the experimentally verified rat miR-322 locus (MIR:MI0000589), which expresses its mature product from the 3' arm of the hairpin. The human miR-424 hairpin d…
MI0025750_1	0.9722336	0.94238627	down	-1.0173057	-0.02475332	hsa-miR-7974	miRNA	miRBase:MI0025750
MI0017287_2	0.9722336	0.9444223	down	-1.0712503	-0.09929563	hsa-miR-4659a-3p	miRNA	miRBase:MI0017287
MI0000452_2	0.9722336	0.94475406	down	-1.0181392	-0.02593488	hsa-miR-135a-5p	miRNA	miRBase:MI0000452	miR-135a was first identified by cloning studies in mouse [1]. Its expression was later verified in human embryonic stem cells [2].
MI0003601_2	0.9722336	0.9461565	down	-1.0174716	-0.024988458	hsa-miR-550a-3p	miRNA	miRBase:MI0003601
MI0022701_2	0.9722336	0.9461565	down	-1.1360724	-0.18405478	hsa-miR-6855-3p	miRNA	miRBase:MI0022701
MI0016011_2	0.9722336	0.9474759	up	1.0016114	0.0023228186	hsa-miR-3620-3p	miRNA	miRBase:MI0016011
MI0003675_1	0.9722336	0.94839567	up	1.0596988	0.08365429	hsa-miR-411-5p	miRNA	miRBase:MI0003675
MI0000764_2	0.9722336	0.9490902	up	1.0062635	0.00900813	hsa-miR-363-5p	miRNA	miRBase:MI0000764
MI0000450_1	0.9722336	0.94941926	down	-1.048371	-0.06814929	hsa-miR-133a-3p	miRNA	miRBase:MI0000450	This miRNA sequence is predicted based on homology to a verified miRNA from mouse [1], later verified in human [2].
MI0001726_2	0.9722336	0.949505	down	-1.0317872	-0.045145392	hsa-miR-329-3p	miRNA	miRBase:MI0001726
MI0005559_1	0.9722336	0.9495079	up	1.0038062	0.00548081	hsa-miR-744-5p	miRNA	miRBase:MI0005559	This sequence was identified as a miRNA candidate by Berezikov et al. using RAKE and MPSS techniques [1]. Expression was later confirmed by cloning [2].
MI0000300_2	0.9722336	0.9495079	down	-1.0173409	-0.02480319	hsa-miR-223-3p	miRNA	miRBase:MI0000300	This human miRNA was predicted by computational methods using conservation with mouse and Fugu rubripes sequences [1]. Expression of the excised miR has been validated in zebrafish, and the 5' end mapped by PCR. Landgraf et al. confirm expression in human [2]. The mature sequence shown here represents the most commonly cloned form from large-scale cloning studies [2].
MI0003685_1	0.9722336	0.9495079	up	1.0147252	0.021089092	hsa-miR-421	miRNA	miRBase:MI0003685
MI0018168_1	0.9756396	0.95354694	up	1.0036961	0.0053224918	hsa-miR-5189-5p	miRNA	miRBase:MI0018168
MI0003782_2	0.9772266	0.95581186	up	1.0431756	0.060982	hsa-miR-1468-5p	miRNA	miRBase:MI0003782	This sequence was identified as a miRNA candidate by Berezikov et al [1], and confirmed later by cloning [2].
MI0016596_1	0.9775422	0.95757055	up	1.0162569	0.023265189	hsa-miR-3939	miRNA	miRBase:MI0016596
MI0017352_2	0.9775422	0.95757055	up	1.0240175	0.034240305	hsa-miR-4717-3p	miRNA	miRBase:MI0017352
MI0000283_2	0.9775422	0.9590375	down	-1.0093228	-0.013387595	hsa-miR-203a-3p	miRNA	miRBase:MI0000283	This human miRNA was predicted by computational methods using conservation with mouse and Fugu rubripes sequences [1]. Expression of the excised miR has been validated in zebrafish, and the ends mapped by cloning. Landgraf et al. confirm expression in human [2].
MI0003183_1	0.9775422	0.9620733	down	-1.0263757	-0.03755885	hsa-miR-499a-5p	miRNA	miRBase:MI0003183	The mature sequence shown here represents the most commonly cloned form from large-scale cloning studies [2].
MI0017414_2	0.9775422	0.96211433	up	1.0011982	0.0017275629	hsa-miR-4772-3p	miRNA	miRBase:MI0017414
MI0000447_1	0.9775422	0.9621199	up	1.0428609	0.060546692	hsa-miR-128-1-5p	miRNA	miRBase:MI0000447	The most commonly cloned mature sequences derived from the previously annotated mir-128a and mir-128b were shown by Landgraf et al to be identical [3]. The sequences are therefore renamed mir-128-1 and mir-128-2.
MI0000088_1	0.9775422	0.9621199	up	1.0298632	0.042452764	hsa-miR-30a-3p	miRNA	miRBase:MI0000088	The mature sequences miR-30 [1] and miR-97 [2] appear to originate from the same precursor. Subsequent data confirm that both arms of the precursor appear to give rise to mature miRNA sequences (Pfeffer S, pers. comm.). Landgraf et al. later showed that the 5' product is the predominant one [5]. Related miRNAs are processed from the 5' arms of other precursor loci (mir-30b, MIR:MI0000441; mir-30c…
MI0017385_1	0.9775422	0.9621199	up	1.071412	0.099513315	hsa-miR-4746-5p	miRNA	miRBase:MI0017385
MI0016063_1	0.9775422	0.9668314	down	-1.0101192	-0.014525549	hsa-miR-3662	miRNA	miRBase:MI0016063
MI0022218_2	0.9775422	0.9668314	down	-1.0074117	-0.010653418	hsa-miR-6506-5p	miRNA	miRBase:MI0022218
MI0022616_1	0.9775422	0.9668314	down	-1.0314167	-0.044627246	hsa-miR-6771-5p	miRNA	miRBase:MI0022616
MI0022628_2	0.9775422	0.9668314	down	-1.0294856	-0.041923627	hsa-miR-6783-5p	miRNA	miRBase:MI0022628
MI0000450_2	0.9775422	0.9668314	down	-1.0010244	-0.0014770905	hsa-miR-133a-5p	miRNA	miRBase:MI0000450	This miRNA sequence is predicted based on homology to a verified miRNA from mouse [1], later verified in human [2].
MI0006328_2	0.9775422	0.9668314	down	-1.0122954	-0.017630298	hsa-miR-1238-3p	miRNA	miRBase:MI0006328
MI0014248_1	0.9775422	0.9668314	down	-1.0170904	-0.02444797	hsa-miR-3199	miRNA	miRBase:MI0014248
MI0016438_1	0.98336095	0.97473985	up	1.1043539	0.14320257	hsa-miR-3928-3p	miRNA	miRBase:MI0016438
MI0011284_2	0.98336095	0.9747413	down	-1.0082364	-0.011833957	hsa-miR-2277-5p	miRNA	miRBase:MI0011284
MI0006444_1	0.98336095	0.9747413	up	1.0149183	0.021363635	hsa-miR-1307-3p	miRNA	miRBase:MI0006444
MI0000452_1	0.98382854	0.9759234	down	-1.0137492	-0.019700835	hsa-miR-135a-3p	miRNA	miRBase:MI0000452	miR-135a was first identified by cloning studies in mouse [1]. Its expression was later verified in human embryonic stem cells [2].
MI0006394_1	0.9874017	0.98018914	up	1.0246172	0.035085008	hsa-miR-1260a	miRNA	miRBase:MI0006394
MI0000463_1	0.9881985	0.9830673	up	1.0091151	0.013090738	hsa-miR-153-3p	miRNA	miRBase:MI0000463	This miRNA sequence is predicted based on homology to a verified miRNA from mouse [1], later verified in human [2].
MI0003686_2	0.9881985	0.9830673	up	1.0450007	0.06350387	hsa-miR-542-5p	miRNA	miRBase:MI0003686	The mature sequence shown here represents the most commonly cloned form from large-scale cloning studies [2].
MI0003593_1	0.9881985	0.98349094	down	-1.0597712	-0.083752796	hsa-miR-548a-3p	miRNA	miRBase:MI0003593
MI0022686_1	0.9881985	0.98386747	up	1.0531691	0.07473714	hsa-miR-6840-5p	miRNA	miRBase:MI0022686
MI0008329_2	0.99026245	0.9869781	down	-1.0637479	-0.08915626	hsa-miR-1908-5p	miRNA	miRBase:MI0008329
MI0000650_2	0.99026245	0.98736906	up	1.0181125	0.025897043	hsa-miR-200c-3p	miRNA	miRBase:MI0000650	The mature sequence shown here represents the most commonly cloned form from large-scale cloning studies [3].
MI0022586_1	0.99569625	0.9935143	down	-1.0843476	-0.11682731	hsa-miR-6741-3p	miRNA	miRBase:MI0022586
MI0014128_1	1.0	1.0	up	1.0229455	0.032729317	hsa-miR-3116	miRNA	miRBase:MI0014128
MI0005769_1	1.0	1.0	down	-1.0633891	-0.08866953	hsa-miR-944	miRNA	miRBase:MI0005769
MI0000062_2	1.0	1.0	up	1.021691	0.030958883	hsa-let-7a-3p	miRNA	miRBase:MI0000062|RFAM:RF00027	let-7a-3p cloned in [6] has a 1 nt 3' extension (U), which is incompatible with the genome sequence.

## Sheet: Table S2.
Table S2. Differentially expressed miRNAs in peripheral blood mononuclear cells (PBMCs) of diffuse cutaneous systemic sclerosis (dcSSc) and limited cutaneous systemic sclerosis (lcSSc) patients
Gene ID	q	p	Regulation	FC	Log FC	Accession	Gene Type	DB Refs	Description
MI0000060_2	0.6770686	0.0048266165	up	1.2043226	0.26822186	hsa-let-7a-3p	miRNA	miRBase:MI0000060|RFAM:RF00027	let-7a-3p cloned in [6] has a 1 nt 3' extension (U), which is incompatible with the genome sequence.
MI0015873_2	0.6770686	0.009296878	up	1.3295283	0.4109145	hsa-miR-2355-5p	miRNA	miRBase:MI0015873
MI0016003_2	0.6770686	0.009811644	up	1.6401222	0.7138033	hsa-miR-3613-5p	miRNA	miRBase:MI0016003
MI0000242_2	0.6770686	0.0149305845	down	-1.3636513	-0.44747475	hsa-miR-199a-5p	miRNA	miRBase:MI0000242	Lagos-Quintana et al. [1] cloned miR-199 from human osteoblast sarcoma cells. They also reported identification of a miRNA from the opposite arm in mouse cells. This sequence was named miR-199-s and the sequence from the 3' arm of the homologous mouse precursor miR-199-as. Lim et al. [2] independently predicted this miRNA computationally using conservation with mouse and Fugu rubripes sequences […
MI0014187_1	0.6770686	0.015218112	down	-1.3907472	-0.47586018	hsa-miR-3158-3p	miRNA	miRBase:MI0014187
MI0017307_1	0.6770686	0.015731854	down	-1.0394926	-0.055879496	hsa-miR-4676-5p	miRNA	miRBase:MI0017307
MI0003776_1	0.6770686	0.01684418	up	1.4969714	0.5820466	hsa-miR-320b	miRNA	miRBase:MI0003776
MI0000776_2	0.6770686	0.017152734	down	-1.1868151	-0.24709524	hsa-miR-376c-3p	miRNA	miRBase:MI0000776	This miRNA has been named both miR-368 and miR376c in the literature, and previously here. The mature miR-376c product has been shown to be modified by A to I edits [3]. The mature sequence shown here represents the most commonly cloned form from large-scale cloning studies [4]. The 5' end of the miRNA may be offset with respect to previous annotations.
MI0000814_1	0.6770686	0.01734253	up	1.2366152	0.3063966	hsa-miR-338-3p	miRNA	miRBase:MI0000814	This sequence is the predicted homologue of a miRNA cloned from rat neuronal tissue [1,2], later verified in human [3]. The mature sequence shown here represents the most commonly cloned form from large-scale cloning studies [3].
MI0000283_2	0.6770686	0.018345447	up	1.2505573	0.32257116	hsa-miR-203a-3p	miRNA	miRBase:MI0000283	This human miRNA was predicted by computational methods using conservation with mouse and Fugu rubripes sequences [1]. Expression of the excised miR has been validated in zebrafish, and the ends mapped by cloning. Landgraf et al. confirm expression in human [2].
MI0003602_1	0.6770686	0.020046614	up	1.0538539	0.07567483	hsa-miR-590-5p	miRNA	miRBase:MI0003602
MI0016789_2	0.6770686	0.021113431	down	-1.4138534	-0.49963254	hsa-miR-4446-3p	miRNA	miRBase:MI0016789
MI0000062_2	0.6770686	0.021113431	up	1.1595654	0.21358424	hsa-let-7a-3p	miRNA	miRBase:MI0000062|RFAM:RF00027	let-7a-3p cloned in [6] has a 1 nt 3' extension (U), which is incompatible with the genome sequence.
MI0000085_1	0.6770686	0.023247192	up	1.1844186	0.244179	hsa-miR-27a-3p	miRNA	miRBase:MI0000085	This miRNA was previously named miR-27 [1,2] but is renamed here to avoid confusion with the more recently described miR-27b (MIR:MI0000440).
MI0001725_2	0.6770686	0.025770782	up	1.0924635	0.12758507	hsa-miR-329-3p	miRNA	miRBase:MI0001725
MI0010629_1	0.6770686	0.02679824	up	1.4669325	0.5528025	hsa-miR-2110	miRNA	miRBase:MI0010629	Zhu et al. incorrectly referred to this sequence as mir-1309 in [1]. This sequence is unrelated to MIR1309 in plants.
MI0003782_2	0.6770686	0.029414365	down	-1.529771	-0.61331564	hsa-miR-1468-5p	miRNA	miRBase:MI0003782	This sequence was identified as a miRNA candidate by Berezikov et al [1], and confirmed later by cloning [2].
MI0000254_2	0.6770686	0.033759035	up	1.0874311	0.12092396	hsa-miR-30c-5p	miRNA	miRBase:MI0000254	miR-30c was cloned from mouse heart and brain tissues by Lagos-Quintana et al. [1]. Two human hairpin precursor sequences are predicted based on homology with the mouse sequences, on chromosomes 1 (MIR:MI0000736) and 6 (MIR:MI0000254) [3]. Expression of miR-30c was later independently verified in human HL-60 leukemia cells [2].
MI0017290_1	0.6770686	0.034615286	up	1.4671125	0.5529795	hsa-miR-4662a-5p	miRNA	miRBase:MI0017290
MI0003676_1	0.6770686	0.038632616	down	-1.7960497	-0.8448273	hsa-miR-654-5p	miRNA	miRBase:MI0003676
MI0000462_1	0.6770686	0.03863679	down	-1.1919863	-0.2533677	hsa-miR-152-3p	miRNA	miRBase:MI0000462	This miRNA sequence is predicted based on homology to a verified miRNA from mouse [1], later verified in human [2].
MI0000105_1	0.6770686	0.03876059	up	1.0999697	0.13746384	hsa-miR-29b-3p	miRNA	miRBase:MI0000105|RFAM:RF00074	Mourelatos et al. identified two copies of this sequence mapping to chromosome 7, and assigned the names mir-102-7.1 and mir-102-7.2 [1]. Subsequent genome assemblies suggest the presence of only one miR-102 locus on chromosome 7. Human miR-102 is a homologue of mouse miR-29b (MIR:MI0000143) and so has been renamed here for consistency.
MI0003557_1	0.6770686	0.03944721	up	1.137963	0.18645371	hsa-miR-552-3p	miRNA	miRBase:MI0003557
MI0016763_1	0.6770686	0.03944721	up	1.0741979	0.10325979	hsa-miR-4424	miRNA	miRBase:MI0016763
MI0014148_2	0.6770686	0.03944721	up	1.0709413	0.09887944	hsa-miR-3130-3p	miRNA	miRBase:MI0014148
MI0001444_1	0.6770686	0.03944721	up	1.0254803	0.036299735	hsa-miR-422a	miRNA	miRBase:MI0001444	miR-422a is an predicted paralogue of miR-422b (MIR:MI0001443), later verified in human [2].
MI0000472_2	0.6770686	0.040390454	down	-1.5352585	-0.61848164	hsa-miR-127-3p	miRNA	miRBase:MI0000472	This miRNA sequence is predicted based on homology to a verified miRNA from mouse [1]. The expression of this miRNA was later confirmed by cloning in human cells [2,3].
MI0022636_1	0.6770686	0.040503956	up	1.0552045	0.077522635	hsa-miR-6791-3p	miRNA	miRBase:MI0022636
MI0005530_1	0.6770686	0.04276615	up	1.3445202	0.42709145	hsa-miR-509-3p	miRNA	miRBase:MI0005530	The mature sequence shown here represents the most commonly cloned form from large-scale cloning studies [3]. The cloned miR-509-5p sequence from [3] includes a 1 nt extension at the 3' end (A), which is incompatible with the genome sequence.
MI0022651_2	0.6770686	0.04487166	down	-1.3405287	-0.42280212	hsa-miR-6806-3p	miRNA	miRBase:MI0022651
MI0001726_2	0.6770686	0.04496023	up	1.0867327	0.11999719	hsa-miR-329-3p	miRNA	miRBase:MI0001726
MI0000764_2	0.6770686	0.045042694	up	1.2533928	0.32583863	hsa-miR-363-5p	miRNA	miRBase:MI0000764
MI0003138_2	0.6770686	0.047135584	up	1.0852168	0.11798323	hsa-miR-497-5p	miRNA	miRBase:MI0003138
MI0005543_1	0.6770686	0.04783272	down	-1.5831985	-0.6628422	hsa-miR-708-3p	miRNA	miRBase:MI0005543
MI0003589_2	0.6770686	0.049119696	up	1.1006762	0.13839008	hsa-miR-582-5p	miRNA	miRBase:MI0003589
MI0000736_1	0.6770686	0.050203335	up	1.0726204	0.10113958	hsa-miR-30c-5p	miRNA	miRBase:MI0000736	miR-30c was cloned from mouse heart and brain tissues by Lagos-Quintana et al. [1]. Two human hairpin precursor sequences are predicted based on homology with the mouse sequences, on chromosomes 1 (MIR:MI0000736) and 6 (MIR:MI0000254) [3]. Expression of miR-30c was later validated in human HL-60 leukemia cells [2].
MI0000815_2	0.6770686	0.050203335	up	1.1267979	0.1722288	hsa-miR-339-5p	miRNA	miRBase:MI0000815	This sequence is the predicted homologue of a miRNA cloned from rat neuronal tissue [1,3]. Expression of mature miRNA was later verified in human [2,4]. The mature sequence shown here represents the most commonly cloned form from large-scale cloning studies [4].
MI0017414_2	0.6770686	0.054689717	up	1.1633921	0.21833737	hsa-miR-4772-3p	miRNA	miRBase:MI0017414
MI0023564_2	0.6770686	0.055813786	up	1.0452067	0.06378823	hsa-miR-6511a-3p	miRNA	miRBase:MI0023564
MI0000097_1	0.6770686	0.05699301	down	-1.5166967	-0.6009326	hsa-miR-95-3p	miRNA	miRBase:MI0000097	This sequence is localised to chromosome 4 and was named mir-95-4 in reference [1].
MI0005531_2	0.6770686	0.056998312	up	1.3520432	0.4351412	hsa-miR-450b-5p	miRNA	miRBase:MI0005531
MI0022632_2	0.6770686	0.05824952	down	-1.2712802	-0.346282	hsa-miR-6787-3p	miRNA	miRBase:MI0022632
MI0000486_1	0.6770686	0.058314998	up	1.2055237	0.26966006	hsa-miR-190a-5p	miRNA	miRBase:MI0000486	This miRNA sequence is predicted based on homology to a verified miRNA from mouse [1], later verified in human [2].
MI0000483_2	0.6770686	0.05942678	up	1.0968539	0.13337131	hsa-miR-186-5p	miRNA	miRBase:MI0000483	This miRNA sequence is predicted based on homology to a verified miRNA from mouse. Expression of this miRNA was also verified in a human osteoblast sarcoma cell line [1]. The mature sequence shown here represents the most commonly cloned form from large-scale cloning studies [2].
MI0000769_1	0.6770686	0.060308415	down	-1.3291368	-0.41048965	hsa-miR-365b-5p	miRNA	miRBase:MI0000769	Xie et al. [1] refer to this sequence by the internal identifier MIR190. The sequence is unrelated to mammalian mir-190 (MIR:MI0000486).
MI0000811_2	0.6770686	0.06453586	down	-1.1635677	-0.21855511	hsa-miR-148b-3p	miRNA	miRBase:MI0000811	This sequence is the predicted homologue of a miRNA cloned from rat neuronal tissue [1,2]. Its expression was later verified in human [3,4].
MI0000777_2	0.6770686	0.06626919	down	-1.5549383	-0.63685733	hsa-miR-369-3p	miRNA	miRBase:MI0000777
MI0000095_1	0.6770686	0.06723215	up	1.162542	0.21728282	hsa-miR-93-3p	miRNA	miRBase:MI0000095	Mourelatos et al. identified two copies of this sequence mapping to chromosome 7, and assigned the names mir-93-7.1 and mir-93-7.2 [1]. Subsequent genome assemblies suggest the presence of only one miR-93 locus on chromosome 7. The mature sequence shown here represents the most commonly cloned form from large-scale cloning studies [5]. The 5' end of the miRNA may be offset with respect to previou…
MI0000242_1	0.6770686	0.06723215	down	-1.1932174	-0.2548569	hsa-miR-199a-3p	miRNA	miRBase:MI0000242	Lagos-Quintana et al. [1] cloned miR-199 from human osteoblast sarcoma cells. They also reported identification of a miRNA from the opposite arm in mouse cells. This sequence was named miR-199-s and the sequence from the 3' arm of the homologous mouse precursor miR-199-as. Lim et al. [2] independently predicted this miRNA computationally using conservation with mouse and Fugu rubripes sequences […
MI0022729_2	0.6770686	0.07188906	down	-1.2653418	-0.3395271	hsa-miR-6882-5p	miRNA	miRBase:MI0022729
MI0014228_1	0.6770686	0.07221803	down	-1.0841438	-0.11655607	hsa-miR-3065-5p	miRNA	miRBase:MI0014228
MI0003195_1	0.6770686	0.07221803	up	1.0968202	0.1333271	hsa-miR-508-3p	miRNA	miRBase:MI0003195
MI0000266_2	0.6770686	0.07586231	down	-1.1908094	-0.2519425	hsa-miR-10a-5p	miRNA	miRBase:MI0000266|RFAM:RF00104	This human miRNA was predicted by computational methods using conservation with mouse and Fugu rubripes sequences [1]. Expression of the excised miR has been validated in zebrafish, and the ends mapped by cloning. Mature products were later verified in human [2].
MI0016005_1	0.6770686	0.07586231	down	-1.1896583	-0.25054723	hsa-miR-3615	miRNA	miRBase:MI0016005
MI0016764_1	0.6770686	0.07737551	down	-1.055888	-0.07845689	hsa-miR-4425	miRNA	miRBase:MI0016764
MI0014130_2	0.6770686	0.07737551	up	1.0487877	0.06872269	hsa-miR-3117-3p	miRNA	miRBase:MI0014130
MI0000239_1	0.6770686	0.07737551	up	1.0047402	0.0068225604	hsa-miR-197-5p	miRNA	miRBase:MI0000239
MI0006357_1	0.6770686	0.07737551	up	1.0631831	0.08839004	hsa-miR-1295a	miRNA	miRBase:MI0006357
MI0016083_1	0.6770686	0.07737551	down	-1.0315922	-0.04487284	hsa-miR-3682-3p	miRNA	miRBase:MI0016083
MI0016773_2	0.6770686	0.07737551	up	1.0454831	0.06416976	hsa-miR-4433a-3p	miRNA	miRBase:MI0016773
MI0014147_1	0.6770686	0.07737551	up	1.0236441	0.033714194	hsa-miR-3130-3p	miRNA	miRBase:MI0014147
MI0016749_1	0.6770686	0.07737551	up	1.0557706	0.078296445	hsa-miR-378d	miRNA	miRBase:MI0016749
MI0003840_1	0.6770686	0.07737551	up	1.023004	0.03281186	hsa-miR-378d	miRNA	miRBase:MI0003840
MI0019280_1	0.6770686	0.07737551	up	1.0274695	0.03909559	hsa-miR-5680	miRNA	miRBase:MI0019280
MI0014193_1	0.6770686	0.07737551	up	1.0211297	0.030166162	hsa-miR-3163	miRNA	miRBase:MI0014193
MI0022598_2	0.6770686	0.07737551	up	1.0256245	0.03650265	hsa-miR-6753-3p	miRNA	miRBase:MI0022598
MI0016851_1	0.6770686	0.07737551	up	1.0758241	0.10544227	hsa-miR-548al	miRNA	miRBase:MI0016851
MI0003641_2	0.6770686	0.07737551	up	1.0129164	0.018515173	hsa-miR-627-5p	miRNA	miRBase:MI0003641
MI0017983_1	0.6770686	0.07737551	up	1.0224495	0.03202958	hsa-miR-5094	miRNA	miRBase:MI0017983
MI0000455_1	0.6770686	0.07737551	up	1.0518153	0.07288135	hsa-miR-138-5p	miRNA	miRBase:MI0000455	The mature sequence shown here represents the most commonly cloned form from large-scale cloning studies [2].
MI0017408_1	0.6770686	0.07737551	up	1.0340928	0.048365638	hsa-miR-4767	miRNA	miRBase:MI0017408
MI0001518_2	0.6770686	0.07737551	up	1.0109183	0.015666349	hsa-miR-18b-5p	miRNA	miRBase:MI0001518	The mature sequence shown here represents the most commonly cloned form from large-scale cloning studies [2].
MI0001721_1	0.6770686	0.07760493	up	1.1779889	0.23632592	hsa-miR-431-5p	miRNA	miRBase:MI0001721
MI0025512_2	0.6770686	0.07766299	up	1.2602227	0.33367866	hsa-miR-1273h-3p	miRNA	miRBase:MI0025512
MI0016590_1	0.6770686	0.07880456	down	-1.3775877	-0.46214414	hsa-miR-3934-5p	miRNA	miRBase:MI0016590
MI0025511_1	0.6770686	0.07893243	up	1.3908554	0.47597247	hsa-miR-4433b-3p	miRNA	miRBase:MI0025511
MI0015995_1	0.6770686	0.08065473	up	1.2540503	0.32659516	hsa-miR-3605-3p	miRNA	miRBase:MI0015995
MI0005543_2	0.6770686	0.081661	down	-1.6006584	-0.67866546	hsa-miR-708-5p	miRNA	miRBase:MI0005543
MI0005540_2	0.6770686	0.08207671	down	-1.4611288	-0.5470834	hsa-miR-889-3p	miRNA	miRBase:MI0005540
MI0000253_1	0.6770686	0.082102835	down	-1.126905	-0.17236584	hsa-miR-148a-3p	miRNA	miRBase:MI0000253
MI0005717_1	0.6770686	0.082476325	up	1.3011783	0.3798187	hsa-miR-509-3p	miRNA	miRBase:MI0005717
MI0000286_2	0.6770686	0.08331471	up	1.0489188	0.06890306	hsa-miR-210-5p	miRNA	miRBase:MI0000286	This human miRNA was predicted by computational methods using conservation with mouse and Fugu rubripes sequences [1]. Expression of the excised miR has been validated in zebrafish, and the ends mapped by cloning. Its expression was later verified in human BC-1 cells [2].
MI0022580_2	0.6770686	0.0871315	up	1.0544742	0.07652384	hsa-miR-6735-3p	miRNA	miRBase:MI0022580
MI0003820_2	0.6770686	0.08837198	up	1.3832225	0.4680332	hsa-miR-454-5p	miRNA	miRBase:MI0003820	The mature miRNA sequences were named miR-454-5p and miR-454-3p in [1] and here. Landgraf et al. showed that the 3' product is the predominant one [2]. The mature sequence shown here represents the most commonly cloned form from large-scale cloning studies [2].
MI0000065_1	0.6770686	0.08875335	up	1.1494616	0.2009583	hsa-let-7d-5p	miRNA	miRBase:MI0000065|RFAM:RF00027	The mature sequence shown here represents the most commonly cloned form from large-scale cloning studies [3].
MI0000812_2	0.6770686	0.08875335	up	1.0918367	0.12675709	hsa-miR-331-3p	miRNA	miRBase:MI0000812	This sequence is the predicted homologue of a miRNA cloned from rat neuronal tissue [1,2], later verified in human [3].
MI0022213_1	0.6770686	0.08875335	down	-1.3432715	-0.4257509	hsa-miR-6501-5p	miRNA	miRBase:MI0022213
MI0022217_1	0.6770686	0.10250879	up	1.006042	0.008690541	hsa-miR-6505-5p	miRNA	miRBase:MI0022217
MI0033419_1	0.6770686	0.10250879	up	1.0274471	0.03906412	hsa-miR-10395-3p	miRNA	miRBase:MI0033419
MI0003684_2	0.6770686	0.10263648	up	1.0980352	0.13492432	hsa-miR-660-3p	miRNA	miRBase:MI0003684
MI0000084_2	0.6770686	0.1033541	up	1.170459	0.22707443	hsa-miR-26b-3p	miRNA	miRBase:MI0000084	The mature sequence shown here represents the most commonly cloned form from large-scale cloning studies [4].
MI0000782_1	0.6770686	0.1033541	down	-1.1081626	-0.14816964	hsa-miR-374a-3p	miRNA	miRBase:MI0000782
MI0000086_1	0.6770686	0.11133896	up	1.1124449	0.15373385	hsa-miR-28-5p	miRNA	miRBase:MI0000086
MI0003581_2	0.6770686	0.11133896	up	1.0807192	0.11199176	hsa-miR-574-3p	miRNA	miRBase:MI0003581	The mature sequence shown here represents the most commonly cloned form from large-scale cloning studies [2].
MI0000114_1	0.6770686	0.11133896	up	1.158094	0.21175241	hsa-miR-107	miRNA	miRBase:MI0000114	This miRNA was identified by homology to miR-103 [1], and later verified by cloning in human [2].
MI0000778_2	0.6770686	0.11133896	down	-1.3613998	-0.44509077	hsa-miR-370-3p	miRNA	miRBase:MI0000778	The mature sequence shown here represents the most commonly cloned form from large-scale cloning studies [3].
MI0000732_1	0.6770686	0.1140673	down	-1.357223	-0.44065782	hsa-miR-194-3p	miRNA	miRBase:MI0000732	This miRNA sequence was predicted based on homology to a verified miRNA from mouse [1]. Michael et al. subsequently verified expression of miR-194 in human [2]. Two putative pairs of orthologous hairpin precursors structures are found in mouse (mir-194-1 (MIR:MI0000236) on chromosome 1, and mir-194-2 (MIR:MI0000733) on chromosome 19) and human (mir-194-1 (MIR:MI0000488) on chromosome 1, and mir-1…
MI0022638_2	0.6770686	0.11550798	up	1.0585494	0.082088605	hsa-miR-6793-3p	miRNA	miRBase:MI0022638
MI0000441_2	0.6770686	0.119802944	down	-1.2479509	-0.31956118	hsa-miR-30b-5p	miRNA	miRBase:MI0000441	This miRNA sequence is predicted based on homology to a verified miRNA from mouse [1], later verified in human [2].
MI0003134_2	0.6770686	0.119802944	down	-1.3706093	-0.45481735	hsa-miR-494-3p	miRNA	miRBase:MI0003134	The mature sequence shown here represents the most commonly cloned form from large-scale cloning studies [3].
MI0000790_2	0.6770686	0.119802944	down	-1.3874983	-0.47248596	hsa-miR-382-3p	miRNA	miRBase:MI0000790
MI0000470_1	0.6770686	0.119802944	down	-1.2060372	-0.27027437	hsa-miR-125b-5p	miRNA	miRBase:MI0000470	This miRNA sequence is predicted based on homology to a verified miRNA from mouse [1]. Its expression was later verified in human BC-1 cells [2].
MI0003199_1	0.6770686	0.12348939	up	1.1284229	0.1743078	hsa-miR-514a-3p	miRNA	miRBase:MI0003199	The mature sequence shown here represents the most commonly cloned form from large-scale cloning studies [2].
MI0000070_2	0.6770686	0.124219865	up	1.131521	0.17826334	hsa-miR-16-5p	miRNA	miRBase:MI0000070	Human miR-16 has been cloned by independent groups [1,2]. This precursor sequence maps to chromosome 13, and was named mir-16 in [1] and mir-16-precursor-13 in [2]. Lim et al. reported 2 identical chromosome 13 loci, which appear to map to the same locus in subsequent genome assemblies. This gene and miR-15a are clustered within 0.5 kb at 13q14. This region has been shown to be deleted in more th…
MI0000760_2	0.6770686	0.124219865	up	1.0999761	0.13747212	hsa-miR-361-5p	miRNA	miRBase:MI0000760
MI0000812_1	0.6770686	0.12531044	up	1.138615	0.18728003	hsa-miR-331-5p	miRNA	miRBase:MI0000812	This sequence is the predicted homologue of a miRNA cloned from rat neuronal tissue [1,2], later verified in human [3].
MI0000270_1	0.6770686	0.12876278	up	1.3125094	0.39232776	hsa-miR-181b-3p	miRNA	miRBase:MI0000270|RFAM:RF00076	This human miRNA was predicted by computational methods using conservation with mouse and Fugu rubripes sequences [1]. Expression of the excised miR has been validated in zebrafish, and the ends mapped by cloning. Its expression was later verified in human BC-1 cells [3]. There are two predicted hairpin precursor sequences in the human genome; mir-181b-1 (MIR:MI0000270) is found on chromosome 1 […
MI0031831_1	0.6770686	0.12961595	up	1.0849885	0.117679715	hsa-miR-9903	miRNA	miRBase:MI0031831
MI0022726_2	0.6770686	0.13051847	up	1.0480458	0.0677017	hsa-miR-6879-3p	miRNA	miRBase:MI0022726
MI0017321_1	0.6770686	0.13076423	up	1.0664728	0.092847124	hsa-miR-4688	miRNA	miRBase:MI0017321
MI0001735_1	0.6770686	0.13343379	down	-1.4450133	-0.53108275	hsa-miR-409-5p	miRNA	miRBase:MI0001735	The mature sequence shown here represents the most commonly cloned form from large-scale cloning studies [4]. The 5' end of the miRNA may be offset with respect to previous annotations.
MI0000079_1	0.6770686	0.13343379	up	1.0554674	0.07788198	hsa-miR-23a-3p	miRNA	miRBase:MI0000079	This miRNA was previously named miR-23 [1,2] but is renamed here to avoid confusion with the more recently described miR-23b (MIR:MI0000439). Kawasaki and Taira reported that miR-23 regulates the transcriptional repressor Hairy enhancer of split (HES1) [3]. This finding was later retracted after the discovery that the regulated gene was human homolog of ES1 (HES1), whose function is unknown.
MI0022628_1	0.6770686	0.13565797	up	1.0704645	0.09823694	hsa-miR-6783-3p	miRNA	miRBase:MI0022628
MI0008335_2	0.6770686	0.13715442	up	1.0164944	0.023602257	hsa-miR-1914-5p	miRNA	miRBase:MI0008335
MI0000787_1	0.6770686	0.13823482	down	-1.4287182	-0.5147214	hsa-miR-379-5p	miRNA	miRBase:MI0000787	The mature sequence shown here represents the most commonly cloned form from large-scale cloning studies [4].
MI0017317_1	0.6770686	0.14071377	up	1.0836931	0.11595631	hsa-miR-4685-3p	miRNA	miRBase:MI0017317
MI0003656_1	0.6770686	0.14313377	up	1.2450483	0.3162017	hsa-miR-641	miRNA	miRBase:MI0003656
MI0000808_1	0.6770686	0.14316793	up	1.121486	0.16541155	hsa-miR-326	miRNA	miRBase:MI0000808	This sequence is the predicted homologue of a miRNA cloned from rat neuronal tissue [1,2], later verified in human [3]. miR-326 cloned in [3] has a 1 nt 3' extension (U), which is incompatible with the genome sequence.
MI0017289_1	0.6770686	0.14546181	up	1.2019306	0.26535365	hsa-miR-4661-5p	miRNA	miRBase:MI0017289
MI0000815_1	0.6770686	0.148235	down	-1.2253432	-0.29318592	hsa-miR-339-3p	miRNA	miRBase:MI0000815	This sequence is the predicted homologue of a miRNA cloned from rat neuronal tissue [1,3]. Expression of mature miRNA was later verified in human [2,4]. The mature sequence shown here represents the most commonly cloned form from large-scale cloning studies [4].
MI0001735_2	0.6770686	0.148235	down	-1.4399763	-0.5260451	hsa-miR-409-3p	miRNA	miRBase:MI0001735	The mature sequence shown here represents the most commonly cloned form from large-scale cloning studies [4]. The 5' end of the miRNA may be offset with respect to previous annotations.
MI0006273_1	0.6770686	0.14866984	down	-1.2186966	-0.285339	hsa-miR-1180-3p	miRNA	miRBase:MI0006273
MI0022721_1	0.6770686	0.15107611	up	1.1448417	0.1951481	hsa-miR-6874-3p	miRNA	miRBase:MI0022721
MI0022226_1	0.6770686	0.15149081	up	1.164064	0.21917044	hsa-miR-6514-3p	miRNA	miRBase:MI0022226
MI0014206_2	0.6770686	0.15241273	down	-1.0565941	-0.079421304	hsa-miR-323b-3p	miRNA	miRBase:MI0014206	miR-323b-5p was previously named miR-453 here and in [1,2], but appears to be processed from the same hairpin as miR-332b-3p identified in [3]. Entries for mir-323b and mir-453 are merged here.
MI0003556_1	0.6770686	0.15328868	down	-1.0149244	-0.021372277	hsa-miR-551a	miRNA	miRBase:MI0003556
MI0022579_2	0.6770686	0.15328868	up	1.0216532	0.030905522	hsa-miR-6734-5p	miRNA	miRBase:MI0022579
MI0022581_2	0.6770686	0.15328868	up	1.016972	0.024279881	hsa-miR-6736-5p	miRNA	miRBase:MI0022581
MI0000810_1	0.6770686	0.15328868	down	-1.045803	-0.06461105	hsa-miR-135b-3p	miRNA	miRBase:MI0000810	This sequence is the predicted homologue of a miRNA cloned from rat neuronal tissue [1,2], later verified in human [3].
MI0017433_2	0.6770686	0.15328868	up	1.0220547	0.03147237	hsa-miR-4786-5p	miRNA	miRBase:MI0017433
MI0022672_1	0.6770686	0.15328868	up	1.0257909	0.03673672	hsa-miR-6827-3p	miRNA	miRBase:MI0022672
MI0016092_1	0.6770686	0.15328868	up	1.0049158	0.0070746737	hsa-miR-3691-3p	miRNA	miRBase:MI0016092
MI0022962_2	0.6770686	0.15328868	up	1.0190895	0.027280703	hsa-miR-7111-3p	miRNA	miRBase:MI0022962
MI0000490_1	0.6770686	0.15328868	up	1.0394108	0.055765994	hsa-miR-206	miRNA	miRBase:MI0000490	This miRNA sequence is predicted based on homology to a verified miRNA from mouse [1], later verified in human [2].
MI0014169_2	0.6770686	0.15328868	up	1.0679996	0.094911106	hsa-miR-3144-3p	miRNA	miRBase:MI0014169
MI0022682_1	0.6770686	0.15328868	down	-1.0030394	-0.0043782196	hsa-miR-6836-3p	miRNA	miRBase:MI0022682
MI0001150_1	0.6770686	0.15328868	up	1.009632	0.013829529	hsa-miR-196b-3p	miRNA	miRBase:MI0001150	miR-196b is predicted based on sequence homology to miR-196a [1]. Yekta et al. report that miR-196 miRNAs are expressed from HOX gene clusters in mammals, and that HOX genes in these clusters are targets of miR-196. Indeed, HOXB8 mRNA was shown to be a natural target for miR-196-directed cleavage through a perfectly complementary miR-target site. Other HOX genes have imperfect miR-196 complementa…
MI0003762_1	0.6770686	0.15328868	up	1.0177494	0.02538241	hsa-miR-550a-3p	miRNA	miRBase:MI0003762
MI0017276_1	0.6770686	0.15328868	up	1.0010959	0.0015801708	hsa-miR-4649-5p	miRNA	miRBase:MI0017276
MI0006346_1	0.6770686	0.15328868	up	1.0299172	0.042528413	hsa-miR-1285-3p	miRNA	miRBase:MI0006346
MI0000105_2	0.6770686	0.15328868	up	1.0262945	0.037444737	hsa-miR-29b-1-5p	miRNA	miRBase:MI0000105|RFAM:RF00074	Mourelatos et al. identified two copies of this sequence mapping to chromosome 7, and assigned the names mir-102-7.1 and mir-102-7.2 [1]. Subsequent genome assemblies suggest the presence of only one miR-102 locus on chromosome 7. Human miR-102 is a homologue of mouse miR-29b (MIR:MI0000143) and so has been renamed here for consistency.
MI0016820_1	0.6770686	0.15328868	up	1.0263462	0.037517462	hsa-miR-4469	miRNA	miRBase:MI0016820
MI0014176_1	0.6770686	0.15328868	up	1.0500742	0.0704913	hsa-miR-3149	miRNA	miRBase:MI0014176
MI0005759_1	0.6770686	0.15328868	down	-1.0681725	-0.095144585	hsa-miR-937-3p	miRNA	miRBase:MI0005759
MI0022724_1	0.6770686	0.15328868	down	-1.0143523	-0.02055884	hsa-miR-6877-5p	miRNA	miRBase:MI0022724
MI0016001_1	0.6770686	0.15328868	up	1.0165792	0.023722548	hsa-miR-3611	miRNA	miRBase:MI0016001
MI0003618_2	0.6770686	0.15328868	down	-1.0258814	-0.036863968	hsa-miR-605-3p	miRNA	miRBase:MI0003618
MI0023612_2	0.6770686	0.15328868	up	1.0206667	0.029511854	hsa-miR-7152-3p	miRNA	miRBase:MI0023612
MI0016601_2	0.6770686	0.15328868	up	1.0615436	0.0861636	hsa-miR-3944-5p	miRNA	miRBase:MI0016601
MI0002467_1	0.6770686	0.15328868	down	-1.0086864	-0.012477744	hsa-miR-483-3p	miRNA	miRBase:MI0002467	The mature sequence shown here represents the most commonly cloned form from large-scale cloning studies [2].
MI0000473_1	0.6770686	0.15328868	up	1.0488735	0.06884075	hsa-miR-129-5p	miRNA	miRBase:MI0000473	This miRNA sequence was predicted based on homology to a verified miRNA cloned from mouse cerebellum [1]. Expression of this miRNA was subsequently verified in a human osteoblast sarcoma cell line [2]. Reference [2] named the human/mouse conserved sequence miR-129b, but subsequent genome searches suggest that the same mature sequence may be expressed from two predicted hairpin precursors in both …
MI0022600_2	0.6770686	0.15328868	up	1.043283	0.061130535	hsa-miR-6755-3p	miRNA	miRBase:MI0022600
MI0006371_2	0.6770686	0.15328868	up	1.0132697	0.019018171	hsa-miR-1304-5p	miRNA	miRBase:MI0006371
MI0016853_1	0.6770686	0.15328868	up	1.014859	0.021279244	hsa-miR-4491	miRNA	miRBase:MI0016853
MI0022727_1	0.6770686	0.15328868	down	-1.0038313	-0.005516789	hsa-miR-6880-3p	miRNA	miRBase:MI0022727
MI0017340_1	0.6770686	0.15328868	up	1.0302058	0.04293263	hsa-miR-4707-3p	miRNA	miRBase:MI0017340
MI0022609_1	0.6770686	0.15328868	down	-1.0043975	-0.0063303593	hsa-miR-6764-5p	miRNA	miRBase:MI0022609
MI0003757_2	0.6770686	0.15328868	up	1.0138557	0.019852325	hsa-miR-758-3p	miRNA	miRBase:MI0003757
MI0000789_1	0.6770686	0.15328868	down	-1.0123445	-0.017700292	hsa-miR-381-5p	miRNA	miRBase:MI0000789
MI0003678_2	0.6770686	0.15328868	up	1.0283929	0.040391568	hsa-miR-656-3p	miRNA	miRBase:MI0003678
MI0000468_2	0.6770686	0.15328868	down	-1.0167472	-0.023961069	hsa-miR-9-3p	miRNA	miRBase:MI0000468
MI0022552_1	0.6770686	0.15328868	up	1.014287	0.020465923	hsa-miR-6511b-3p	miRNA	miRBase:MI0022552
MI0023566_1	0.6770686	0.15328868	up	1.0269983	0.038433768	hsa-miR-6511a-3p	miRNA	miRBase:MI0023566
MI0022616_2	0.6770686	0.15328868	up	1.0264889	0.037718028	hsa-miR-6771-3p	miRNA	miRBase:MI0022616
MI0022621_1	0.6770686	0.15328868	down	-1.0218644	-0.031203786	hsa-miR-6776-3p	miRNA	miRBase:MI0022621
MI0022730_1	0.6770686	0.15328868	up	1.0262945	0.037444737	hsa-miR-6883-3p	miRNA	miRBase:MI0022730
MI0005559_2	0.6770686	0.15328868	up	1.0337796	0.04792867	hsa-miR-744-3p	miRNA	miRBase:MI0005559	This sequence was identified as a miRNA candidate by Berezikov et al. using RAKE and MPSS techniques [1]. Expression was later confirmed by cloning [2].
MI0017371_1	0.6770686	0.15328868	up	1.0350001	0.049630888	hsa-miR-4734	miRNA	miRBase:MI0017371
MI0017365_2	0.6770686	0.15328868	up	1.0132697	0.019018171	hsa-miR-4728-3p	miRNA	miRBase:MI0017365
MI0000814_2	0.6770686	0.15328868	down	-1.0483398	-0.06810647	hsa-miR-338-5p	miRNA	miRBase:MI0000814	This sequence is the predicted homologue of a miRNA cloned from rat neuronal tissue [1,2], later verified in human [3]. The mature sequence shown here represents the most commonly cloned form from large-scale cloning studies [3].
MI0014229_1	0.6770686	0.15328868	up	1.0107571	0.0154363215	hsa-miR-3186-3p	miRNA	miRBase:MI0014229
MI0003834_2	0.6770686	0.15328868	up	1.0212805	0.030379202	hsa-miR-769-3p	miRNA	miRBase:MI0003834
MI0003658_1	0.6770686	0.15328868	down	-1.0326867	-0.046402644	hsa-miR-643	miRNA	miRBase:MI0003658
MI0015866_1	0.6770686	0.15328868	down	-1.039418	-0.05577592	hsa-miR-4326	miRNA	miRBase:MI0015866
MI0006345_1	0.6770686	0.15328868	down	-1.045803	-0.06461105	hsa-miR-548j-3p	miRNA	miRBase:MI0006345
MI0022664_2	0.6770686	0.15328868	up	1.0165792	0.023722548	hsa-miR-6819-5p	miRNA	miRBase:MI0022664
MI0016068_2	0.6770686	0.15328868	down	-1.0100522	-0.01442986	hsa-miR-3667-5p	miRNA	miRBase:MI0016068
MI0000762_2	0.6770686	0.15328868	up	1.0326098	0.046295222	hsa-miR-362-3p	miRNA	miRBase:MI0000762
MI0022593_2	0.6770686	0.15463221	up	1.0924952	0.12762694	hsa-miR-6748-3p	miRNA	miRBase:MI0022593
MI0000786_2	0.6770686	0.15877852	up	1.1073163	0.14706732	hsa-miR-378a-3p	miRNA	miRBase:MI0000786	miR-422b was the most abundant miRNA cloned from human promyelocytic leukemia (HL-60) cells [2]. The sequence originates from the opposite arm of the human homologue of previously identified mouse mir-378 [1]. Landgraf et al. show that the 3' product (previously called miR-422b) is the predominant one [3]. Further, mir-378 and mir-422a loci are unrelated. miR-422b is thus renamed miR-378 here.
MI0000080_2	0.6770686	0.15877852	up	1.094689	0.13052107	hsa-miR-24-3p	miRNA	miRBase:MI0000080
MI0022643_2	0.6770686	0.16156527	up	1.1366035	0.18472902	hsa-miR-6798-3p	miRNA	miRBase:MI0022643
MI0022586_2	0.6770686	0.16293006	up	1.0445548	0.06288822	hsa-miR-6741-5p	miRNA	miRBase:MI0022586
MI0000084_1	0.6770686	0.16425864	down	-1.049862	-0.07019974	hsa-miR-26b-5p	miRNA	miRBase:MI0000084	The mature sequence shown here represents the most commonly cloned form from large-scale cloning studies [4].
MI0000115_1	0.6770686	0.16988008	up	1.1052697	0.1443984	hsa-miR-16-5p	miRNA	miRBase:MI0000115	This entry represents a second putative hairpin precursor sequence for miR-16, located on chromosome 3 (see also MIR:MI0000070). The sequence was previously named mir-16-3 here and in references [1] and [2].
MI0033422_2	0.6770686	0.17398566	up	1.0225829	0.03221779	hsa-miR-10398-5p	miRNA	miRBase:MI0033422
MI0033423_1	0.6770686	0.17398566	up	1.007347	0.010560716	hsa-miR-10399-3p	miRNA	miRBase:MI0033423
MI0006272_1	0.6770686	0.1806568	down	-1.1027389	-0.14109118	hsa-miR-1179	miRNA	miRBase:MI0006272
MI0015999_1	0.6770686	0.18559226	down	-1.0111204	-0.015954852	hsa-miR-3609	miRNA	miRBase:MI0015999
MI0000784_1	0.6770686	0.18559226	down	-1.01198	-0.017180858	hsa-miR-376a-5p	miRNA	miRBase:MI0000784	The mature miR-376a products have been shown to be modified by A to I edits [3].
MI0003676_2	0.6770686	0.1875712	down	-1.3429226	-0.42537612	hsa-miR-654-3p	miRNA	miRBase:MI0003676
MI0000269_1	0.6770686	0.18760888	down	-1.1011363	-0.13899308	hsa-miR-181a-5p	miRNA	miRBase:MI0000269|RFAM:RF00076	This human miRNA was predicted by computational methods using conservation with mouse and Fugu rubripes sequences [1]. Expression of the excised miR has been validated in zebrafish, and the ends mapped by cloning. Landgraf et al. and Lui et al. later verify expression in human [4-5].
MI0005768_1	0.6770686	0.19414225	down	-1.097918	-0.13477035	hsa-miR-943	miRNA	miRBase:MI0005768
MI0003184_1	0.6770686	0.19414225	up	1.0922192	0.12726247	hsa-miR-500a-5p	miRNA	miRBase:MI0003184
MI0003188_2	0.6770686	0.19663325	up	1.2014474	0.26477346	hsa-miR-503-5p	miRNA	miRBase:MI0003188
MI0000760_1	0.6770686	0.2001644	down	-1.124449	-0.16921824	hsa-miR-361-3p	miRNA	miRBase:MI0000760
MI0005561_2	0.6770686	0.20153633	down	-1.1394039	-0.1882793	hsa-miR-877-3p	miRNA	miRBase:MI0005561	This sequence was identified as a miRNA candidate by Berezikov et al. using RAKE and MPSS techniques [1]. Expression was later confirmed by cloning [2].
MI0017865_2	0.6770686	0.20506486	down	-1.2579484	-0.33107275	hsa-miR-4999-5p	miRNA	miRBase:MI0017865
MI0014154_1	0.6770686	0.20597567	up	1.0606412	0.084936656	hsa-miR-378b	miRNA	miRBase:MI0014154
MI0022683_1	0.6770686	0.20597567	up	1.056039	0.07866308	hsa-miR-6837-5p	miRNA	miRBase:MI0022683
MI0000806_2	0.6770686	0.20597567	down	-1.0440933	-0.06225057	hsa-miR-337-3p	miRNA	miRBase:MI0000806	This sequence was predicted based on homology with a verified rat miRNA [1,2], and later confirmed in human [3].
MI0003643_2	0.6770686	0.2066675	up	1.1037691	0.14243835	hsa-miR-629-5p	miRNA	miRBase:MI0003643
MI0016867_1	0.6770686	0.20723553	up	1.1870574	0.24738966	hsa-miR-4504	miRNA	miRBase:MI0016867
MI0003639_1	0.6770686	0.20836644	down	-1.275978	-0.35160342	hsa-miR-625-5p	miRNA	miRBase:MI0003639	The mature sequence shown here represents the most commonly cloned form from large-scale cloning studies [2].
MI0033422_1	0.6770686	0.20987864	down	-1.2758247	-0.35143006	hsa-miR-10398-3p	miRNA	miRBase:MI0033422
MI0000239_2	0.6770686	0.2133226	up	1.0884578	0.1222855	hsa-miR-197-3p	miRNA	miRBase:MI0000239
MI0000802_1	0.6770686	0.2133226	down	-1.1093776	-0.14975053	hsa-miR-340-3p	miRNA	miRBase:MI0000802	This sequence is the predicted homologue of a miRNA cloned from rat neuronal tissue [1,2]. Landgraf et al. show that the 5' product is the predominant one in human, mouse and rat [3], in contrast to the previous annotation. The mature sequence shown here represents the most commonly cloned form from large-scale cloning studies [3].
MI0031520_1	0.6770686	0.2133226	down	-1.1094786	-0.14988182	hsa-miR-941	miRNA	miRBase:MI0031520
MI0003667_2	0.6770686	0.2133226	up	1.042	0.059355352	hsa-miR-652-3p	miRNA	miRBase:MI0003667	The mature sequence shown here represents the most commonly cloned form from large-scale cloning studies [2]. The 3' end of the miRNA is offset with respect to previous annotations. miR-652 cloned in [2] has a 1 nt 3' extension (U), which is incompatible with the genome sequence.
MI0022582_1	0.6770686	0.21380422	down	-1.1447684	-0.1950557	hsa-miR-6737-3p	miRNA	miRBase:MI0022582
MI0005717_2	0.6770686	0.21598877	up	1.1836655	0.24326146	hsa-miR-509-3-5p	miRNA	miRBase:MI0005717
MI0018175_2	0.6770686	0.21709943	up	1.2021605	0.2656295	hsa-miR-5196-3p	miRNA	miRBase:MI0018175
MI0019303_1	0.6770686	0.21725418	up	1.0392255	0.05550868	hsa-miR-5696	miRNA	miRBase:MI0019303
MI0001448_2	0.6770686	0.22013105	down	-1.0577114	-0.08094598	hsa-miR-425-5p	miRNA	miRBase:MI0001448	The mature sequences were previously named miR-425-5p and miR-425-3p in [2] and here. Landgraf et al. show that the 5' product is the predominant one [3]. The mature sequence shown here represents the most commonly cloned form from large-scale cloning studies [3].
MI0000446_2	0.6770686	0.22013105	down	-1.2140771	-0.27986005	hsa-miR-125b-5p	miRNA	miRBase:MI0000446	This miRNA sequence is predicted based on homology to a verified miRNA from mouse [1]. Its expression was later verified in human BC-1 cells [2].
MI0003642_2	0.6770686	0.22013105	down	-1.171342	-0.22816238	hsa-miR-628-5p	miRNA	miRBase:MI0003642	The mature sequence shown here represents the most commonly cloned form from large-scale cloning studies [2].
MI0000482_1	0.6770686	0.22013105	up	1.0791017	0.10983081	hsa-miR-185-5p	miRNA	miRBase:MI0000482	This miRNA sequence is predicted based on homology to a verified miRNA from mouse [1]. Its expression was later verified in human BC-1 cells [2]. The mature sequence shown here represents the most commonly cloned form from large-scale cloning studies [3].
MI0022655_2	0.6770686	0.22042102	down	-1.1741047	-0.23156105	hsa-miR-6810-3p	miRNA	miRBase:MI0022655
MI0003196_1	0.6770686	0.22445062	up	1.0770841	0.107130855	hsa-miR-509-3p	miRNA	miRBase:MI0003196	The mature sequence shown here represents the most commonly cloned form from large-scale cloning studies [3]. The cloned miR-509-5p sequence from [3] includes a 1 nt extension at the 3' end (A), which is incompatible with the genome sequence.
MI0003684_1	0.6770686	0.22709396	up	1.0443859	0.0626549	hsa-miR-660-5p	miRNA	miRBase:MI0003684
MI0003938_1	0.6770686	0.2289702	up	1.0611664	0.085650906	hsa-miR-1298-5p	miRNA	miRBase:MI0003938
MI0000299_1	0.6770686	0.23421256	up	1.0862787	0.119394265	hsa-miR-222-3p	miRNA	miRBase:MI0000299	This human miRNA was predicted by computational methods using conservation with mouse and Fugu rubripes sequences [1]. Expression of the excised miR was validated in zebrafish, and the ends mapped by cloning. Subsequent cloning studies have also verified the expression of miR-222 in human ES cells. The mature sequence shown here represents the most commonly cloned form from large-scale cloning st…
MI0017320_2	0.6770686	0.23793647	down	-1.2599334	-0.3333474	hsa-miR-1343-3p	miRNA	miRBase:MI0017320
MI0017307_2	0.6770686	0.2382845	down	-1.1632023	-0.21810201	hsa-miR-4676-3p	miRNA	miRBase:MI0017307
MI0018168_2	0.6770686	0.24112909	up	1.0192312	0.027481345	hsa-miR-5189-3p	miRNA	miRBase:MI0018168
MI0005545_2	0.6770686	0.24148777	up	1.0851611	0.11790922	hsa-miR-190b-5p	miRNA	miRBase:MI0005545
MI0006442_1	0.6770686	0.24148777	down	-1.1105229	-0.1512391	hsa-miR-664a-3p	miRNA	miRBase:MI0006442	This miRNA sequence overlaps an annotated snoRNA, ACA38b. However, both miR and miR* sequences are identified in reference [1], and the sequence is homologous with rat mir-664.
MI0000065_2	0.6770686	0.24148777	up	1.2437564	0.31470397	hsa-let-7d-3p	miRNA	miRBase:MI0000065|RFAM:RF00027	The mature sequence shown here represents the most commonly cloned form from large-scale cloning studies [3].
MI0002468_1	0.6770686	0.24148777	up	1.0380166	0.053829458	hsa-miR-484	miRNA	miRBase:MI0002468
MI0000437_1	0.6770686	0.24148777	down	-1.3133919	-0.3932975	hsa-miR-1-3p	miRNA	miRBase:MI0000437|RFAM:RF00103	Lagos-Quintana et al. [1] reported the cloning of miR-1b, miR-1c and miR-1d. The mature processed miR sequences are identical apart from the 3' residues (A in mir-1b, C in mir-1c and UU in mir-1d). The 3' residues of both miR-1b and miR-1c conflict with the predicted stem-loop precursor sequence shown here and these sequences are not found in current assemblies of human and mouse genomes. It is s…
MI0017866_2	0.6770686	0.24438235	down	-1.0964495	-0.13283935	hsa-miR-5000-3p	miRNA	miRBase:MI0017866
MI0017386_2	0.6770686	0.24792801	up	1.1233084	0.1677541	hsa-miR-4747-3p	miRNA	miRBase:MI0017386
MI0000071_2	0.6770686	0.24881963	up	1.2661321	0.34042794	hsa-miR-17-3p	miRNA	miRBase:MI0000071|RFAM:RF00051
MI0005559_1	0.6770686	0.24892066	up	1.0419527	0.059289828	hsa-miR-744-5p	miRNA	miRBase:MI0005559	This sequence was identified as a miRNA candidate by Berezikov et al. using RAKE and MPSS techniques [1]. Expression was later confirmed by cloning [2].
MI0003514_1	0.6770686	0.25341633	down	-1.0710268	-0.09899458	hsa-miR-539-5p	miRNA	miRBase:MI0003514
MI0003530_2	0.6770686	0.2561565	down	-1.2174896	-0.28390944	hsa-miR-487b-3p	miRNA	miRBase:MI0003530
MI0014136_2	0.6770686	0.2586135	up	1.0123348	0.017686531	hsa-miR-3120-3p	miRNA	miRBase:MI0014136
MI0022664_1	0.6770686	0.26296285	up	1.0511723	0.0719991	hsa-miR-6819-3p	miRNA	miRBase:MI0022664
MI0003200_1	0.6770686	0.26296285	up	1.012488	0.01790482	hsa-miR-514a-3p	miRNA	miRBase:MI0003200	The mature sequence shown here represents the most commonly cloned form from large-scale cloning studies [2].
MI0000816_2	0.6770686	0.26422188	down	-1.2439493	-0.31492767	hsa-miR-335-3p	miRNA	miRBase:MI0000816	This sequence is the predicted homologue of a miRNA cloned from rat neuronal tissue [1,2], later verified in human [3].
MI0006313_2	0.6770686	0.26426268	up	1.1355021	0.18333037	hsa-miR-1226-3p	miRNA	miRBase:MI0006313
MI0003132_2	0.6770686	0.26426268	down	-1.309153	-0.38863367	hsa-miR-493-3p	miRNA	miRBase:MI0003132	The mature miRNA sequences were named miR-493-5p and miR-493-3p in [1,2] and here. Landgraf et al. showed that the 3' product is the predominant one [3]. The mature sequence shown here represents the most commonly cloned form from large-scale cloning studies [3].
MI0000746_2	0.6770686	0.26426268	down	-1.141267	-0.19063628	hsa-miR-99b-3p	miRNA	miRBase:MI0000746	This sequence is the predicted human homologue of mouse miR-99b, cloned from mouse brain [1] and embryonic stem cells [2,3]. Its expression was later validated in human [4-6].
MI0016794_1	0.6770686	0.27030078	down	-1.146436	-0.19715579	hsa-miR-548ag	miRNA	miRBase:MI0016794
MI0016436_2	0.6770686	0.2714836	down	-1.223843	-0.29141846	hsa-miR-676-3p	miRNA	miRBase:MI0016436
MI0000291_2	0.6770686	0.2721733	down	-1.1110429	-0.15191446	hsa-miR-215-5p	miRNA	miRBase:MI0000291	This human miRNA was predicted by computational methods using conservation with mouse and Fugu rubripes sequences [1]. Expression of the excised miR has been validated in zebrafish, and the 5' end mapped by PCR. Landgraf et al. confirm expression in human [2].
MI0000651_2	0.6770686	0.2721733	down	-1.3148665	-0.39491636	hsa-miR-1-3p	miRNA	miRBase:MI0000651|RFAM:RF00103	Lagos-Quintana et al. [1] reported the cloning of miR-1b, miR-1c and miR-1d. The mature processed miR sequences are identical apart from the 3' residues (A in mir-1b, C in mir-1c and UU in mir-1d). The 3' residues of both miR-1b and miR-1c conflict with the predicted stem-loop precursor sequence shown here and these sequences are not found in current assemblies of human and mouse genomes. It is s…
MI0001446_1	0.6770686	0.2721733	down	-1.1749154	-0.23255691	hsa-miR-424-3p	miRNA	miRBase:MI0001446	This hairpin precursor expresses a 5' arm product, named miR-424, in human promyelocytic leukemia (HL-60) cells [1]. The level of expression of miR-424 was shown to be up-regulated 48 hours after TPA-induction. The sequence is orthologous to the experimentally verified rat miR-322 locus (MIR:MI0000589), which expresses its mature product from the 3' arm of the hairpin. The human miR-424 hairpin d…
MI0000108_1	0.6770686	0.27449214	down	-1.2369328	-0.30676708	hsa-miR-103a-2-5p	miRNA	miRBase:MI0000108	This sequence was localised to chromosome 20 and named mir-103-20 in reference [1].
MI0000085_2	0.6770686	0.27461734	up	1.0237643	0.033883538	hsa-miR-27a-5p	miRNA	miRBase:MI0000085	This miRNA was previously named miR-27 [1,2] but is renamed here to avoid confusion with the more recently described miR-27b (MIR:MI0000440).
MI0016826_1	0.6770686	0.27608603	down	-1.0812565	-0.112708814	hsa-miR-4474-3p	miRNA	miRBase:MI0016826
MI0017340_2	0.6770686	0.27608603	down	-1.0287389	-0.040876802	hsa-miR-4707-5p	miRNA	miRBase:MI0017340
MI0014249_1	0.6770686	0.27608603	down	-1.0203775	-0.029103015	hsa-miR-3200-5p	miRNA	miRBase:MI0014249
MI0000441_1	0.6770686	0.27705455	down	-1.1553931	-0.20838381	hsa-miR-30b-3p	miRNA	miRBase:MI0000441	This miRNA sequence is predicted based on homology to a verified miRNA from mouse [1], later verified in human [2].
MI0000267_1	0.6770686	0.2785749	up	1.395512	0.48079452	hsa-miR-10b-5p	miRNA	miRBase:MI0000267|RFAM:RF00104	This human miRNA was predicted by computational methods using conservation with mouse and Fugu rubripes sequences [1]. Expression of the excised miR has been validated in zebrafish, and the ends mapped by cloning. Michael et al. subsequently verified expression of miR-10b in human [2]. The mature sequence shown here represents the most commonly cloned form from large-scale cloning studies [3].
MI0023622_2	0.6770686	0.28024453	up	1.2462313	0.31757188	hsa-miR-486-3p	miRNA	miRBase:MI0023622
MI0000813_2	0.6770686	0.28024453	down	-1.0999656	-0.13745837	hsa-miR-324-5p	miRNA	miRBase:MI0000813
MI0006385_2	0.6770686	0.28024453	down	-1.2143247	-0.28015426	hsa-miR-1250-5p	miRNA	miRBase:MI0006385
MI0006433_1	0.6770686	0.2822451	down	-1.1047231	-0.14368479	hsa-miR-1292-5p	miRNA	miRBase:MI0006433
MI0036559_1	0.6770686	0.2836153	down	-1.3956285	-0.48091492	hsa-miR-11400	miRNA	miRBase:MI0036559
MI0006444_2	0.6770686	0.2882709	up	1.2109046	0.2760852	hsa-miR-1307-5p	miRNA	miRBase:MI0006444
MI0000060_1	0.6770686	0.28847677	up	1.0690895	0.09638268	hsa-let-7a-5p	miRNA	miRBase:MI0000060|RFAM:RF00027	let-7a-3p cloned in [6] has a 1 nt 3' extension (U), which is incompatible with the genome sequence.
MI0000825_1	0.6770686	0.28847677	down	-1.0755799	-0.105114676	hsa-miR-345-5p	miRNA	miRBase:MI0000825	This sequence is the predicted human homologue [2] of a sequence cloned from rat neuronal tissue [1], later validated in human [3,4]. The mature sequence shown here represents the most commonly cloned form from large-scale cloning studies [4]. The 5' end of the miRNA may be offset with respect to previous annotations.
MI0000253_2	0.6770686	0.29077858	down	-1.1428632	-0.19265266	hsa-miR-148a-5p	miRNA	miRBase:MI0000253
MI0022225_2	0.6770686	0.29392585	up	1.0163444	0.023389399	hsa-miR-6513-5p	miRNA	miRBase:MI0022225
MI0006431_1	0.6770686	0.29392585	down	-1.0045724	-0.0065815314	hsa-miR-1284	miRNA	miRBase:MI0006431
MI0005561_1	0.6770686	0.29392585	down	-1.0518698	-0.07295607	hsa-miR-877-5p	miRNA	miRBase:MI0005561	This sequence was identified as a miRNA candidate by Berezikov et al. using RAKE and MPSS techniques [1]. Expression was later confirmed by cloning [2].
MI0022221_2	0.6770686	0.29392585	down	-1.065871	-0.09203284	hsa-miR-6509-5p	miRNA	miRBase:MI0022221
MI0014188_1	0.6770686	0.29392585	down	-1.036202	-0.05130521	hsa-miR-3159	miRNA	miRBase:MI0014188
MI0006353_1	0.6770686	0.29392585	up	1.0136033	0.019493168	hsa-miR-1291	miRNA	miRBase:MI0006353
MI0003628_2	0.6770686	0.29392585	down	-1.0634233	-0.08871595	hsa-miR-615-3p	miRNA	miRBase:MI0003628	The mature sequence shown here represents the most commonly cloned form from large-scale cloning studies [2].
MI0000480_1	0.6770686	0.29392585	up	1.044841	0.06328349	hsa-miR-154-5p	miRNA	miRBase:MI0000480
MI0005544_1	0.6770686	0.29392585	up	1.019804	0.028291903	hsa-miR-147b-5p	miRNA	miRBase:MI0005544
MI0026419_1	0.6770686	0.29392585	down	-1.0268894	-0.038280867	hsa-miR-6770-3p	miRNA	miRBase:MI0026419
MI0000263_1	0.6770686	0.2945921	up	1.234191	0.3035656	hsa-miR-7-1-3p	miRNA	miRBase:MI0000263|RFAM:RF00053	This human miRNA was predicted by computational methods using conservation with mouse and Fugu rubripes sequences [1]. Expression of the excised miR has been validated in zebrafish, and the 5' end mapped by PCR. Landgraf et al. confirm expression in human [2]. The mature sequence shown here represents the most commonly cloned form from large-scale cloning studies [2].
MI0000289_1	0.6770686	0.29687056	down	-1.1499498	-0.20157087	hsa-miR-181a-3p	miRNA	miRBase:MI0000289
MI0000062_1	0.6770686	0.29687056	up	1.0595694	0.083478026	hsa-let-7a-5p	miRNA	miRBase:MI0000062|RFAM:RF00027	let-7a-3p cloned in [6] has a 1 nt 3' extension (U), which is incompatible with the genome sequence.
MI0022663_2	0.6770686	0.2970222	up	1.0268782	0.038265124	hsa-miR-6818-3p	miRNA	miRBase:MI0022663
MI0003133_1	0.6770686	0.29957718	down	-1.2012504	-0.26453695	hsa-miR-432-5p	miRNA	miRBase:MI0003133
MI0017403_2	0.6770686	0.30530387	up	1.0584835	0.08199875	hsa-miR-4762-3p	miRNA	miRBase:MI0017403
MI0000732_2	0.6770686	0.3054261	up	1.1971796	0.25963953	hsa-miR-194-5p	miRNA	miRBase:MI0000732	This miRNA sequence was predicted based on homology to a verified miRNA from mouse [1]. Michael et al. subsequently verified expression of miR-194 in human [2]. Two putative pairs of orthologous hairpin precursors structures are found in mouse (mir-194-1 (MIR:MI0000236) on chromosome 1, and mir-194-2 (MIR:MI0000733) on chromosome 19) and human (mir-194-1 (MIR:MI0000488) on chromosome 1, and mir-1…
MI0000072_2	0.6770686	0.30939826	up	1.1729566	0.23014961	hsa-miR-18a-3p	miRNA	miRBase:MI0000072	This sequence maps to chromosome 13 and is named miR-18 precursor-13 in reference [2]. The mature sequence shown here represents the most commonly cloned form from large-scale cloning studies [5]. The mature sequence shown here represents the most commonly cloned form from large-scale cloning studies [5].
MI0000807_2	0.6770686	0.31247666	down	-1.0933849	-0.1288013	hsa-miR-323a-3p	miRNA	miRBase:MI0000807	This sequence is the predicted homologue of a miRNA cloned from rat neuronal tissue [1,2], later verified in human [3].
MI0016775_1	0.6770686	0.3125227	up	1.0299963	0.04263912	hsa-miR-4435	miRNA	miRBase:MI0016775
MI0022671_2	0.6770686	0.3125227	down	-1.0242754	-0.0346037	hsa-miR-6826-3p	miRNA	miRBase:MI0022671
MI0006403_2	0.6770686	0.3125227	up	1.0147455	0.021117905	hsa-miR-1266-5p	miRNA	miRBase:MI0006403
MI0017369_2	0.6770686	0.3125227	up	1.0259558	0.036968574	hsa-miR-4732-5p	miRNA	miRBase:MI0017369
MI0000066_2	0.6770686	0.3125227	up	1.008742	0.0125571955	hsa-let-7e-3p	miRNA	miRBase:MI0000066|RFAM:RF00027	The mature sequence shown here represents the most commonly cloned form from large-scale cloning studies [3].
MI0000469_2	0.6770686	0.3125227	down	-1.0266949	-0.038007516	hsa-miR-125a-3p	miRNA	miRBase:MI0000469	This miRNA sequence is predicted based on homology to a verified miRNA from mouse [1], later verified in human [2].
MI0001519_1	0.6770686	0.3125227	down	-1.0279902	-0.039826542	hsa-miR-20b-3p	miRNA	miRBase:MI0001519
MI0005532_1	0.6770686	0.31414366	down	-1.1468042	-0.19761911	hsa-miR-874-3p	miRNA	miRBase:MI0005532
MI0022572_2	0.6770686	0.3173105	up	1.0090463	0.012992397	hsa-miR-6727-5p	miRNA	miRBase:MI0022572
MI0000268_1	0.6770686	0.3173105	down	-1.0370384	-0.05246938	hsa-miR-34a-3p	miRNA	miRBase:MI0000268	This human miRNA was predicted by computational methods using conservation with mouse and Fugu rubripes sequences [1]. Expression of the excised miR has been validated in zebrafish, and the ends mapped by cloning. Dostie et al. independently cloned this sequence in human but misnamed the sequence miR-172 (the sequence is unrelated to MIR172 from Arabidopsis) [2]. The sequence maps to human chromo…
MI0025516_1	0.6770686	0.3173105	down	-1.008532	-0.012256928	hsa-miR-7846-3p	miRNA	miRBase:MI0025516
MI0017328_1	0.6770686	0.3173105	up	1.0015551	0.002241771	hsa-miR-4695-3p	miRNA	miRBase:MI0017328
MI0017316_2	0.6770686	0.3173105	down	-1.0450263	-0.06353925	hsa-miR-4684-3p	miRNA	miRBase:MI0017316
MI0022576_2	0.6770686	0.3173105	up	1.0080643	0.011587622	hsa-miR-6731-5p	miRNA	miRBase:MI0022576
MI0009986_1	0.6770686	0.3173105	up	1.0132831	0.019037351	hsa-miR-1976	miRNA	miRBase:MI0009986
MI0016757_1	0.6770686	0.3173105	up	1.0080643	0.011587622	hsa-miR-4420	miRNA	miRBase:MI0016757
MI0017426_1	0.6770686	0.3173105	up	1.0080643	0.011587622	hsa-miR-4781-5p	miRNA	miRBase:MI0017426
MI0006397_1	0.6770686	0.3173105	up	1.0445735	0.06291407	hsa-miR-1262	miRNA	miRBase:MI0006397
MI0022581_1	0.6770686	0.3173105	up	1.0026337	0.003794618	hsa-miR-6736-3p	miRNA	miRBase:MI0022581
MI0022725_2	0.6770686	0.3173105	down	-1.0007432	-0.0010717417	hsa-miR-6878-3p	miRNA	miRBase:MI0022725
MI0019305_1	0.6770686	0.3173105	down	-1.0036516	-0.005258577	hsa-miR-5698	miRNA	miRBase:MI0019305
MI0003562_2	0.6770686	0.3173105	down	-1.0007432	-0.0010717417	hsa-miR-556-3p	miRNA	miRBase:MI0003562	The mature sequence shown here represents the most commonly cloned form from large-scale cloning studies [2].
MI0000285_1	0.6770686	0.3173105	down	-1.008532	-0.012256928	hsa-miR-205-5p	miRNA	miRBase:MI0000285	This human miRNA was predicted by computational methods using conservation with mouse and Fugu rubripes sequences [1]. Expression of the excised miR has been validated in zebrafish, and the ends mapped by cloning. Landgraf et al. confirm expression in human [2].
MI0006442_2	0.6770686	0.3173105	down	-1.008532	-0.012256928	hsa-miR-664a-5p	miRNA	miRBase:MI0006442	This miRNA sequence overlaps an annotated snoRNA, ACA38b. However, both miR and miR* sequences are identified in reference [1], and the sequence is homologous with rat mir-664.
MI0017380_1	0.6770686	0.3173105	down	-1.008532	-0.012256928	hsa-miR-4742-3p	miRNA	miRBase:MI0017380
MI0017302_2	0.6770686	0.3173105	up	1.0099531	0.014288357	hsa-miR-4671-3p	miRNA	miRBase:MI0017302
MI0017308_1	0.6770686	0.3173105	up	1.0344598	0.048877623	hsa-miR-4677-5p	miRNA	miRBase:MI0017308
MI0017406_1	0.6770686	0.3173105	up	1.0170937	0.024452535	hsa-miR-4765	miRNA	miRBase:MI0017406
MI0003565_1	0.6770686	0.3173105	up	1.0002996	4.3212768E-4	hsa-miR-559	miRNA	miRBase:MI0003565
MI0006347_1	0.6770686	0.3173105	down	-1.0007432	-0.0010717417	hsa-miR-1285-3p	miRNA	miRBase:MI0006347
MI0017428_1	0.6770686	0.3173105	down	-1.0221488	-0.0316053	hsa-miR-4783-3p	miRNA	miRBase:MI0017428
MI0022735_2	0.6770686	0.3173105	down	-1.008532	-0.012256928	hsa-miR-6888-3p	miRNA	miRBase:MI0022735
MI0017417_2	0.6770686	0.3173105	down	-1.0036516	-0.005258577	hsa-miR-4774-3p	miRNA	miRBase:MI0017417
MI0014145_1	0.6770686	0.3173105	up	1.0002996	4.3212768E-4	hsa-miR-3128	miRNA	miRBase:MI0014145
MI0025515_1	0.6770686	0.3173105	up	1.000796	0.0011478714	hsa-miR-7845-5p	miRNA	miRBase:MI0025515
MI0022655_1	0.6770686	0.3173105	down	-1.0301874	-0.042906754	hsa-miR-6810-5p	miRNA	miRBase:MI0022655
MI0000463_1	0.6770686	0.3173105	up	1.0080643	0.011587622	hsa-miR-153-3p	miRNA	miRBase:MI0000463	This miRNA sequence is predicted based on homology to a verified miRNA from mouse [1], later verified in human [2].
MI0017432_2	0.6770686	0.3173105	up	1.0261815	0.037285864	hsa-miR-2467-5p	miRNA	miRBase:MI0017432
MI0000478_1	0.6770686	0.3173105	up	1.0570161	0.0799974	hsa-miR-149-5p	miRNA	miRBase:MI0000478	The mature sequence shown here represents the most commonly cloned form from large-scale cloning studies [2].
MI0000083_2	0.6770686	0.3173105	down	-1.0255135	-0.036346525	hsa-miR-26a-1-3p	miRNA	miRBase:MI0000083	The mature sequence shown here represents the most commonly cloned form from large-scale cloning studies [6].
MI0022667_1	0.6770686	0.3173105	up	1.0099531	0.014288357	hsa-miR-6822-5p	miRNA	miRBase:MI0022667
MI0000476_1	0.6770686	0.3173105	down	-1.0112318	-0.01611371	hsa-miR-138-5p	miRNA	miRBase:MI0000476	This miRNA sequence is predicted based on homology to a verified miRNA from mouse [1]. Expression in human was later validated by cloning [2].
MI0017434_2	0.6770686	0.3173105	down	-1.0497653	-0.070066884	hsa-miR-4787-3p	miRNA	miRBase:MI0017434
MI0000452_1	0.6770686	0.3173105	down	-1.0112318	-0.01611371	hsa-miR-135a-3p	miRNA	miRBase:MI0000452	miR-135a was first identified by cloning studies in mouse [1]. Its expression was later verified in human embryonic stem cells [2].
MI0016430_1	0.6770686	0.3173105	up	1.0036404	0.0052424697	hsa-miR-3923	miRNA	miRBase:MI0016430
MI0022670_2	0.6770686	0.3173105	up	1.010608	0.015223445	hsa-miR-6825-5p	miRNA	miRBase:MI0022670
MI0022671_1	0.6770686	0.3173105	up	1.0036404	0.0052424697	hsa-miR-6826-5p	miRNA	miRBase:MI0022671
MI0017448_2	0.6770686	0.3173105	up	1.010608	0.015223445	hsa-miR-4800-5p	miRNA	miRBase:MI0017448
MI0014162_1	0.6770686	0.3173105	up	1.0229284	0.032705106	hsa-miR-3139	miRNA	miRBase:MI0014162
MI0017446_1	0.6770686	0.3173105	up	1.0128919	0.018480195	hsa-miR-4799-5p	miRNA	miRBase:MI0017446
MI0017264_1	0.6770686	0.3173105	down	-1.0222584	-0.031759918	hsa-miR-4637	miRNA	miRBase:MI0017264
MI0003586_2	0.6770686	0.3173105	down	-1.0030859	-0.004445088	hsa-miR-579-5p	miRNA	miRBase:MI0003586	The mature sequence shown here represents the most commonly cloned form from large-scale cloning studies [2]. The 5' end of the miRNA may be offset with respect to previous annotations.
MI0000467_1	0.6770686	0.3173105	up	1.0190732	0.027257752	hsa-miR-9-3p	miRNA	miRBase:MI0000467
MI0017267_2	0.6770686	0.3173105	up	1.0132831	0.019037351	hsa-miR-4640-3p	miRNA	miRBase:MI0017267
MI0017273_1	0.6770686	0.3173105	down	-1.0030859	-0.004445088	hsa-miR-4646-3p	miRNA	miRBase:MI0017273
MI0022556_1	0.6770686	0.3173105	up	1.0261815	0.037285864	hsa-miR-6721-5p	miRNA	miRBase:MI0022556
MI0017274_1	0.6770686	0.3173105	up	1.022722	0.03241405	hsa-miR-4647	miRNA	miRBase:MI0017274
MI0003598_1	0.6770686	0.3173105	up	1.0128919	0.018480195	hsa-miR-548a-3p	miRNA	miRBase:MI0003598
MI0003599_1	0.6770686	0.3173105	up	1.0363088	0.051453914	hsa-miR-589-3p	miRNA	miRBase:MI0003599
MI0003762_2	0.6770686	0.3173105	down	-1.008532	-0.012256928	hsa-miR-550a-3-5p	miRNA	miRBase:MI0003762
MI0006399_1	0.6770686	0.3173105	up	1.0165945	0.02374437	hsa-miR-548n	miRNA	miRBase:MI0006399
MI0022685_1	0.6770686	0.3173105	up	1.0015551	0.002241771	hsa-miR-6839-5p	miRNA	miRBase:MI0022685
MI0016818_1	0.6770686	0.3173105	up	1.0015551	0.002241771	hsa-miR-4467	miRNA	miRBase:MI0016818
MI0022739_2	0.6770686	0.3173105	up	1.0229284	0.032705106	hsa-miR-6892-3p	miRNA	miRBase:MI0022739
MI0017287_2	0.6770686	0.3173105	down	-1.0221488	-0.0316053	hsa-miR-4659a-3p	miRNA	miRBase:MI0017287
MI0017288_1	0.6770686	0.3173105	up	1.0132831	0.019037351	hsa-miR-4660	miRNA	miRBase:MI0017288
MI0003609_2	0.6770686	0.3173105	down	-1.0255135	-0.036346525	hsa-miR-597-3p	miRNA	miRBase:MI0003609
MI0022723_2	0.6770686	0.3173105	up	1.010608	0.015223445	hsa-miR-6876-3p	miRNA	miRBase:MI0022723
MI0014177_1	0.6770686	0.3173105	down	-1.0007432	-0.0010717417	hsa-miR-3150a-5p	miRNA	miRBase:MI0014177
MI0005541_1	0.6770686	0.3173105	down	-1.0036516	-0.005258577	hsa-miR-875-3p	miRNA	miRBase:MI0005541
MI0022692_1	0.6770686	0.3173105	up	1.029409	0.041816372	hsa-miR-6846-3p	miRNA	miRBase:MI0022692
MI0022693_2	0.6770686	0.3173105	up	1.0026337	0.003794618	hsa-miR-6847-3p	miRNA	miRBase:MI0022693
MI0005542_1	0.6770686	0.3173105	up	1.0132831	0.019037351	hsa-miR-876-3p	miRNA	miRBase:MI0005542
MI0017297_2	0.6770686	0.3173105	down	-1.0255135	-0.036346525	hsa-miR-4667-3p	miRNA	miRBase:MI0017297
MI0016830_2_1	0.6770686	0.3173105	up	1.000796	0.0011478714	hsa-miR-4477b	miRNA	miRBase:MI0016830_2
MI0019145_2	0.6770686	0.3173105	down	-1.0255135	-0.036346525	hsa-miR-548au-3p	miRNA	miRBase:MI0019145
MI0000090_1	0.6770686	0.3173105	down	-1.0007432	-0.0010717417	hsa-miR-32-3p	miRNA	miRBase:MI0000090	The mature sequence shown here represents the most commonly cloned form from large-scale cloning studies [2].
MI0019283_1	0.6770686	0.3173105	down	-1.0007432	-0.0010717417	hsa-miR-548aw	miRNA	miRBase:MI0019283
MI0014183_1	0.6770686	0.3173105	up	1.0090463	0.012992397	hsa-miR-3155a	miRNA	miRBase:MI0014183
MI0017315_1	0.6770686	0.3173105	down	-1.0030859	-0.004445088	hsa-miR-4683	miRNA	miRBase:MI0017315
MI0014185_2	0.6770686	0.3173105	down	-1.0022945	-0.00330653	hsa-miR-3157-5p	miRNA	miRBase:MI0014185
MI0006349_1	0.6770686	0.3173105	down	-1.0022945	-0.00330653	hsa-miR-1287-3p	miRNA	miRBase:MI0006349
MI0016598_1	0.6770686	0.3173105	down	-1.0036516	-0.005258577	hsa-miR-3941	miRNA	miRBase:MI0016598
MI0016601_1	0.6770686	0.3173105	down	-1.0022945	-0.00330653	hsa-miR-3944-3p	miRNA	miRBase:MI0016601
MI0005416_2	0.6770686	0.3173105	up	1.000796	0.0011478714	hsa-miR-675-5p	miRNA	miRBase:MI0005416
MI0017319_2	0.6770686	0.3173105	up	1.0036404	0.0052424697	hsa-miR-4687-3p	miRNA	miRBase:MI0017319
MI0017320_1	0.6770686	0.3173105	up	1.0099531	0.014288357	hsa-miR-1343-5p	miRNA	miRBase:MI0017320
MI0000448_1	0.6770686	0.3173105	up	1.0090463	0.012992397	hsa-miR-130a-5p	miRNA	miRBase:MI0000448	miR-130a was first identified by cloning studies in mouse [1]. Its expression was later verified in human embryonic stem cells [2].
MI0022591_1	0.6770686	0.3173105	up	1.0036404	0.0052424697	hsa-miR-6746-3p	miRNA	miRBase:MI0022591
MI0022226_2	0.6770686	0.3173105	up	1.0090463	0.012992397	hsa-miR-6514-5p	miRNA	miRBase:MI0022226
MI0016850_1	0.6770686	0.3173105	down	-1.008532	-0.012256928	hsa-miR-4489	miRNA	miRBase:MI0016850
MI0014195_1	0.6770686	0.3173105	up	1.0165945	0.02374437	hsa-miR-3165	miRNA	miRBase:MI0014195
MI0022600_1	0.6770686	0.3173105	down	-1.0112318	-0.01611371	hsa-miR-6755-5p	miRNA	miRBase:MI0022600
MI0022550_2	0.6770686	0.3173105	up	1.0229284	0.032705106	hsa-miR-6716-3p	miRNA	miRBase:MI0022550
MI0000446_1	0.6770686	0.3173105	down	-1.0255135	-0.036346525	hsa-miR-125b-1-3p	miRNA	miRBase:MI0000446	This miRNA sequence is predicted based on homology to a verified miRNA from mouse [1]. Its expression was later verified in human BC-1 cells [2].
MI0016856_1	0.6770686	0.3173105	up	1.022722	0.03241405	hsa-miR-4494	miRNA	miRBase:MI0016856
MI0022217_2	0.6770686	0.3173105	up	1.022722	0.03241405	hsa-miR-6505-3p	miRNA	miRBase:MI0022217
MI0006318_1	0.6770686	0.3173105	down	-1.0022945	-0.00330653	hsa-miR-1228-5p	miRNA	miRBase:MI0006318
MI0022603_1	0.6770686	0.3173105	up	1.0036404	0.0052424697	hsa-miR-6758-5p	miRNA	miRBase:MI0022603
MI0003629_1	0.6770686	0.3173105	up	1.0015551	0.002241771	hsa-miR-616-3p	miRNA	miRBase:MI0003629
MI0022604_1	0.6770686	0.3173105	down	-1.0030859	-0.004445088	hsa-miR-6759-3p	miRNA	miRBase:MI0022604
MI0008195_1	0.6770686	0.3173105	down	-1.0036516	-0.005258577	hsa-miR-1827	miRNA	miRBase:MI0008195
MI0022708_1	0.6770686	0.3173105	up	1.0170937	0.024452535	hsa-miR-6861-3p	miRNA	miRBase:MI0022708
MI0017333_1	0.6770686	0.3173105	down	-1.0030859	-0.004445088	hsa-miR-4700-5p	miRNA	miRBase:MI0017333
MI0022608_2	0.6770686	0.3173105	down	-1.0022945	-0.00330653	hsa-miR-6763-3p	miRNA	miRBase:MI0022608
MI0000093_1	0.6770686	0.3173105	down	-1.0007432	-0.0010717417	hsa-miR-92a-1-5p	miRNA	miRBase:MI0000093	Human miR-92a (previously named miR-92 here) has two predicted hairpin precursor sequences: mir-92a-1 (MIR:MI0000093) on chromosome 13 (named mir-92-13 in [1]) and mir-92a-2 (MIR:MI0000094) on chromosome X (named mir-92-X in [1]). miR-92a has also been cloned from mouse embryonic stem cells [2] and is predicted to be expressed from two closely related precursor hairpins (MIR:MI0000719 and MIR:MI0…
MI0019131_2	0.6770686	0.3173105	down	-1.0030859	-0.004445088	hsa-miR-548ar-3p	miRNA	miRBase:MI0019131
MI0003638_2	0.6770686	0.3173105	up	1.0134802	0.019317884	hsa-miR-624-5p	miRNA	miRBase:MI0003638
MI0005118_1	0.6770686	0.3173105	up	1.0128919	0.018480195	hsa-miR-770-5p	miRNA	miRBase:MI0005118
MI0001721_2	0.6770686	0.3173105	down	-1.0498779	-0.07022153	hsa-miR-431-3p	miRNA	miRBase:MI0001721
MI0001723_1	0.6770686	0.3173105	up	1.0128919	0.018480195	hsa-miR-433-5p	miRNA	miRBase:MI0001723
MI0000787_2	0.6770686	0.3173105	down	-1.0221488	-0.0316053	hsa-miR-379-3p	miRNA	miRBase:MI0000787	The mature sequence shown here represents the most commonly cloned form from large-scale cloning studies [4].
MI0001726_1	0.6770686	0.3173105	down	-1.0022945	-0.00330653	hsa-miR-329-5p	miRNA	miRBase:MI0001726
MI0002466_2	0.6770686	0.3173105	up	1.0002996	4.3212768E-4	hsa-miR-376b-3p	miRNA	miRBase:MI0002466	The mature miR-376b products have been shown to be modified by A to I edits [2].
MI0002471_1	0.6770686	0.3173105	down	-1.0112318	-0.01611371	hsa-miR-487a-5p	miRNA	miRBase:MI0002471
MI0016876_1	0.6770686	0.3173105	down	-1.0007432	-0.0010717417	hsa-miR-4510	miRNA	miRBase:MI0016876
MI0017346_2	0.6770686	0.3173105	down	-1.0022945	-0.00330653	hsa-miR-4712-3p	miRNA	miRBase:MI0017346
MI0022729_1	0.6770686	0.3173105	down	-1.008532	-0.012256928	hsa-miR-6882-3p	miRNA	miRBase:MI0022729
MI0000481_1	0.6770686	0.3173105	up	1.010608	0.015223445	hsa-miR-184	miRNA	miRBase:MI0000481	This miRNA sequence is predicted based on homology to a verified miRNA from mouse [1], later verified in human [2].
MI0000264_2	0.6770686	0.3173105	up	1.0090463	0.012992397	hsa-miR-7-2-3p	miRNA	miRBase:MI0000264|RFAM:RF00053	This human miRNA was predicted by computational methods using conservation with mouse and Fugu rubripes sequences [1]. Expression of the excised miR has been validated in zebrafish, and the 5' end mapped by PCR. Landgraf et al. confirm expression in human [2]. The mature sequence shown here represents the most commonly cloned form from large-scale cloning studies [2].
MI0022611_2	0.6770686	0.3173105	up	1.0015551	0.002241771	hsa-miR-6766-5p	miRNA	miRBase:MI0022611
MI0017877_2	0.6770686	0.3173105	down	-1.0112318	-0.01611371	hsa-miR-5009-5p	miRNA	miRBase:MI0017877
MI0014209_1	0.6770686	0.3173105	up	1.0261815	0.037285864	hsa-miR-3175	miRNA	miRBase:MI0014209
MI0015979_1	0.6770686	0.3173105	down	-1.0221488	-0.0316053	hsa-miR-1302	miRNA	miRBase:MI0015979
MI0022614_2	0.6770686	0.3173105	up	1.0099531	0.014288357	hsa-miR-6769a-3p	miRNA	miRBase:MI0022614
MI0022615_2	0.6770686	0.3173105	down	-1.0450263	-0.06353925	hsa-miR-6770-3p	miRNA	miRBase:MI0022615
MI0023431_1	0.6770686	0.3173105	down	-1.0255135	-0.036346525	hsa-miR-6511b-3p	miRNA	miRBase:MI0023431
MI0023565_2	0.6770686	0.3173105	up	1.0080643	0.011587622	hsa-miR-6511a-3p	miRNA	miRBase:MI0023565
MI0022616_1	0.6770686	0.3173105	down	-1.0022945	-0.00330653	hsa-miR-6771-5p	miRNA	miRBase:MI0022616
MI0022619_1	0.6770686	0.3173105	down	-1.0030859	-0.004445088	hsa-miR-6774-5p	miRNA	miRBase:MI0022619
MI0017357_2	0.6770686	0.3173105	up	1.0080643	0.011587622	hsa-miR-4722-5p	miRNA	miRBase:MI0017357
MI0014225_1	0.6770686	0.3173105	up	1.0099531	0.014288357	hsa-miR-3183	miRNA	miRBase:MI0014225
MI0000449_2	0.6770686	0.3173105	up	1.022722	0.03241405	hsa-miR-132-5p	miRNA	miRBase:MI0000449	This miRNA sequence is predicted based on homology to a verified miRNA from mouse [1], later verified in human [2].
MI0022711_2	0.6770686	0.3173105	up	1.0002996	4.3212768E-4	hsa-miR-6864-5p	miRNA	miRBase:MI0022711
MI0022712_1	0.6770686	0.3173105	down	-1.0007432	-0.0010717417	hsa-miR-6865-3p	miRNA	miRBase:MI0022712
MI0016886_1	0.6770686	0.3173105	up	1.0026337	0.003794618	hsa-miR-4520-3p	miRNA	miRBase:MI0016886
MI0022622_2	0.6770686	0.3173105	down	-1.0112318	-0.01611371	hsa-miR-6777-5p	miRNA	miRBase:MI0022622
MI0017360_1	0.6770686	0.3173105	down	-1.0030859	-0.004445088	hsa-miR-451b	miRNA	miRBase:MI0017360
MI0016890_1	0.6770686	0.3173105	up	1.0041167	0.0059268856	hsa-miR-4523	miRNA	miRBase:MI0016890
MI0017361_1	0.6770686	0.3173105	down	-1.008532	-0.012256928	hsa-miR-4724-5p	miRNA	miRBase:MI0017361
MI0000487_2	0.6770686	0.3173105	up	1.0090463	0.012992397	hsa-miR-193a-3p	miRNA	miRBase:MI0000487	This miRNA sequence is predicted based on homology to a verified miRNA from mouse [1], later verified in human [2].
MI0017365_1	0.6770686	0.3173105	down	-1.0022945	-0.00330653	hsa-miR-4728-5p	miRNA	miRBase:MI0017365
MI0022731_2	0.6770686	0.3173105	down	-1.008532	-0.012256928	hsa-miR-6884-5p	miRNA	miRBase:MI0022731
MI0022628_2	0.6770686	0.3173105	up	1.0005423	7.8213704E-4	hsa-miR-6783-5p	miRNA	miRBase:MI0022628
MI0022630_1	0.6770686	0.3173105	down	-1.0036516	-0.005258577	hsa-miR-6785-5p	miRNA	miRBase:MI0022630
MI0017376_1	0.6770686	0.3173105	up	1.0002996	4.3212768E-4	hsa-miR-4738-3p	miRNA	miRBase:MI0017376
MI0025513_1	0.6770686	0.3173105	up	1.000796	0.0011478714	hsa-miR-6516-5p	miRNA	miRBase:MI0025513
MI0014229_2	0.6770686	0.3173105	up	1.0005423	7.8213704E-4	hsa-miR-3186-5p	miRNA	miRBase:MI0014229
MI0022631_2	0.6770686	0.3173105	up	1.0170937	0.024452535	hsa-miR-6786-3p	miRNA	miRBase:MI0022631
MI0022632_1	0.6770686	0.3173105	up	1.0090463	0.012992397	hsa-miR-6787-5p	miRNA	miRBase:MI0022632
MI0022633_1	0.6770686	0.3173105	up	1.0026337	0.003794618	hsa-miR-6788-3p	miRNA	miRBase:MI0022633
MI0000450_2	0.6770686	0.3173105	down	-1.0022945	-0.00330653	hsa-miR-133a-5p	miRNA	miRBase:MI0000450	This miRNA sequence is predicted based on homology to a verified miRNA from mouse [1], later verified in human [2].
MI0017379_1	0.6770686	0.3173105	up	1.0170937	0.024452535	hsa-miR-4741	miRNA	miRBase:MI0017379
MI0019139_2	0.6770686	0.3173105	up	1.0002996	4.3212768E-4	hsa-miR-5583-3p	miRNA	miRBase:MI0019139
MI0017382_1	0.6770686	0.3173105	up	1.0261815	0.037285864	hsa-miR-4744	miRNA	miRBase:MI0017382
MI0000442_1	0.6770686	0.3173105	up	1.0090463	0.012992397	hsa-miR-122-5p	miRNA	miRBase:MI0000442	The mature sequence shown here represents the most commonly cloned form from large-scale cloning studies [3].
MI0008330_2	0.6770686	0.3173105	down	-1.0030859	-0.004445088	hsa-miR-1909-5p	miRNA	miRBase:MI0008330
MI0022638_1	0.6770686	0.3173105	down	-1.0370384	-0.05246938	hsa-miR-6793-5p	miRNA	miRBase:MI0022638
MI0019302_1	0.6770686	0.3173105	down	-1.0030859	-0.004445088	hsa-miR-5695	miRNA	miRBase:MI0019302
MI0014232_1	0.6770686	0.3173105	down	-1.0007432	-0.0010717417	hsa-miR-3188	miRNA	miRBase:MI0014232
MI0022641_1	0.6770686	0.3173105	down	-1.0222584	-0.031759918	hsa-miR-6796-5p	miRNA	miRBase:MI0022641
MI0003657_2	0.6770686	0.3173105	down	-1.0007432	-0.0010717417	hsa-miR-642a-3p	miRNA	miRBase:MI0003657
MI0022645_2	0.6770686	0.3173105	up	1.0170937	0.024452535	hsa-miR-6800-3p	miRNA	miRBase:MI0022645
MI0022650_1	0.6770686	0.3173105	down	-1.0450263	-0.06353925	hsa-miR-6805-5p	miRNA	miRBase:MI0022650
MI0022717_1	0.6770686	0.3173105	up	1.0099531	0.014288357	hsa-miR-6870-3p	miRNA	miRBase:MI0022717
MI0017395_1	0.6770686	0.3173105	up	1.0036404	0.0052424697	hsa-miR-4755-5p	miRNA	miRBase:MI0017395
MI0000747_1	0.6770686	0.3173105	up	1.0128919	0.018480195	hsa-miR-296-3p	miRNA	miRBase:MI0000747	This sequence is the predicted human homologue of mouse miR-296 cloned from mouse embryonic stem cells [1,3]. Its expression has also been verified in human ES cells [2].
MI0000445_1	0.6770686	0.3173105	up	1.0005423	7.8213704E-4	hsa-miR-124-5p	miRNA	miRBase:MI0000445	miR-124 was first identified by cloning studies in mouse [1]. Its expression was later verified in human embryonic stem cells [2]. The mature sequence shown here represents the most commonly cloned form from large-scale cloning studies [5]. The 5' end of the miRNA may be offset with respect to previous annotations.
MI0022213_2	0.6770686	0.3173105	down	-1.0007432	-0.0010717417	hsa-miR-6501-3p	miRNA	miRBase:MI0022213
MI0017407_1	0.6770686	0.3173105	down	-1.0385532	-0.05457517	hsa-miR-4766-3p	miRNA	miRBase:MI0017407
MI0017407_2	0.6770686	0.3173105	up	1.0170937	0.024452535	hsa-miR-4766-5p	miRNA	miRBase:MI0017407
MI0000091_1	0.6770686	0.3173105	up	1.0229284	0.032705106	hsa-miR-33a-5p	miRNA	miRBase:MI0000091	The mature sequence shown here represents the most commonly cloned form from large-scale cloning studies [2].
MI0017403_1	0.6770686	0.3173105	up	1.0002996	4.3212768E-4	hsa-miR-4762-5p	miRNA	miRBase:MI0017403
MI0022666_2	0.6770686	0.3173105	down	-1.0112318	-0.01611371	hsa-miR-6821-3p	miRNA	miRBase:MI0022666
MI0015903_2	0.6770686	0.3173105	down	-1.008532	-0.012256928	hsa-miR-500b-3p	miRNA	miRBase:MI0015903
MI0022742_1	0.6770686	0.3173105	down	-1.0222584	-0.031759918	hsa-miR-6895-3p	miRNA	miRBase:MI0022742
MI0019149_1	0.6770686	0.3173105	down	-1.0022945	-0.00330653	hsa-miR-4536-5p	miRNA	miRBase:MI0019149
MI0003667_1	0.6770686	0.3173105	up	1.0132831	0.019037351	hsa-miR-652-5p	miRNA	miRBase:MI0003667	The mature sequence shown here represents the most commonly cloned form from large-scale cloning studies [2]. The 3' end of the miRNA is offset with respect to previous annotations. miR-652 cloned in [2] has a 1 nt 3' extension (U), which is incompatible with the genome sequence.
MI0008333_2	0.6770686	0.3173105	up	1.0229284	0.032705106	hsa-miR-1912-3p	miRNA	miRBase:MI0008333
MI0008332_1	0.6770686	0.3173105	up	1.0132831	0.019037351	hsa-miR-1911-5p	miRNA	miRBase:MI0008332
MI0000094_2	0.6770686	0.3173105	down	-1.0222584	-0.031759918	hsa-miR-92a-2-5p	miRNA	miRBase:MI0000094	Human miR-92a (previously named miR-92 here) has two predicted hairpin precursor sequences: mir-92a-1 (MIR:MI0000093) on chromosome 13 (named mir-92-13 in [1]) and mir-92a-2 (MIR:MI0000094) on chromosome X (named mir-92-X in [1]). miR-92a has also been cloned from mouse embryonic stem cells [2] and is predicted to be expressed from two closely related precursor hairpins (MIR:MI0000719 and MIR:MI0…
MI0005528_1	0.6770686	0.3173105	down	-1.0307684	-0.043720208	hsa-miR-892a	miRNA	miRBase:MI0005528
MI0005524_2	0.6770686	0.3173105	down	-1.0030859	-0.004445088	hsa-miR-891a-5p	miRNA	miRBase:MI0005524
MI0006649_2	0.6770686	0.3173105	up	1.0539069	0.07574745	hsa-miR-513c-5p	miRNA	miRBase:MI0006649
MI0003197_2	0.6770686	0.3173105	up	1.0002996	4.3212768E-4	hsa-miR-510-5p	miRNA	miRBase:MI0003197	The mature sequence shown here represents the most commonly cloned form from large-scale cloning studies [2].
MI0006361_1	0.6770686	0.3176288	up	1.0451024	0.063644245	hsa-miR-548l	miRNA	miRBase:MI0006361
MI0003844_2	0.6770686	0.3176288	up	1.0093191	0.013382313	hsa-miR-1185-1-3p	miRNA	miRBase:MI0003844	This sequence was proposed as a miRNA candidate by Berezikov et al by RAKE analysis [1], and validated by cloning independently by Subramanian et al [2].
MI0003514_2	0.6770686	0.3176288	up	1.0122476	0.017562168	hsa-miR-539-3p	miRNA	miRBase:MI0003514
MI0022225_1	0.67740184	0.31845984	down	-1.1565753	-0.20985922	hsa-miR-6513-3p	miRNA	miRBase:MI0022225
MI0017873_1	0.6776133	0.31923416	up	1.1712289	0.22802304	hsa-miR-5006-3p	miRNA	miRBase:MI0017873
MI0000736_2	0.6790085	0.32221818	up	1.1335942	0.18090422	hsa-miR-30c-1-3p	miRNA	miRBase:MI0000736	miR-30c was cloned from mouse heart and brain tissues by Lagos-Quintana et al. [1]. Two human hairpin precursor sequences are predicted based on homology with the mouse sequences, on chromosomes 1 (MIR:MI0000736) and 6 (MIR:MI0000254) [3]. Expression of miR-30c was later validated in human HL-60 leukemia cells [2].
MI0017444_1	0.6790085	0.32237834	up	1.0898347	0.12410932	hsa-miR-4797-3p	miRNA	miRBase:MI0017444
MI0006344_2	0.6790085	0.32302323	up	1.064864	0.09066924	hsa-miR-548e-3p	miRNA	miRBase:MI0006344
MI0017426_2	0.6790085	0.32345745	down	-1.0940402	-0.12966569	hsa-miR-4781-3p	miRNA	miRBase:MI0017426
MI0000298_1	0.6790085	0.3275135	down	-1.066161	-0.09242536	hsa-miR-221-3p	miRNA	miRBase:MI0000298	This human miRNA was predicted by computational methods using conservation with mouse and Fugu rubripes sequences [1]. Expression of the excised miR has been validated in zebrafish, and later validated in human HL-60 leukemia cells [2].
MI0000745_1	0.6790085	0.32921386	down	-1.1196547	-0.16305381	hsa-miR-301a-3p	miRNA	miRBase:MI0000745	This sequence is the predicted human homologue of mouse miR-301, cloned from mouse embryonic stem cells [1,3]. Its expression has also been confirmed in human ES cells [2].
MI0000466_1	0.6790085	0.33187845	down	-1.0079938	-0.01148679	hsa-miR-9-3p	miRNA	miRBase:MI0000466
MI0014144_2	0.6790085	0.33187845	down	-1.0129704	-0.018592086	hsa-miR-3127-3p	miRNA	miRBase:MI0014144
MI0018172_1	0.6790085	0.33187845	down	-1.0053924	-0.0077587347	hsa-miR-5193	miRNA	miRBase:MI0018172
MI0016089_1	0.6790085	0.33187845	up	1.0208585	0.029782947	hsa-miR-3688-3p	miRNA	miRBase:MI0016089
MI0022678_2	0.6790085	0.33187845	down	-1.0043445	-0.00625416	hsa-miR-6833-3p	miRNA	miRBase:MI0022678
MI0019143_1	0.6790085	0.33187845	down	-1.0090109	-0.012941775	hsa-miR-5586-3p	miRNA	miRBase:MI0019143
MI0002464_1	0.6790085	0.33187845	up	1.0128965	0.018486818	hsa-miR-412-5p	miRNA	miRBase:MI0002464
MI0000460_1	0.6790085	0.33187845	down	-1.0685221	-0.09561674	hsa-miR-144-3p	miRNA	miRBase:MI0000460	This miRNA sequence is predicted based on homology to a verified miRNA from mouse [1]. The expression of this miRNA has not been verified in human. The mature sequence shown here represents the most commonly cloned form from large-scale cloning studies [2].
MI0014228_2	0.6790085	0.33187845	down	-1.0079472	-0.011420077	hsa-miR-3065-3p	miRNA	miRBase:MI0014228
MI0001723_2	0.6790085	0.33190617	down	-1.2963543	-0.37446004	hsa-miR-433-3p	miRNA	miRBase:MI0001723
MI0000069_2	0.6790085	0.3320649	up	1.1388624	0.18759342	hsa-miR-15a-5p	miRNA	miRBase:MI0000069	Reference [1] named this sequence miR-15. This is renamed miR-15a here to avoid confusion with miR-15b (MIR:MI0000438) identified later by others. This gene and miR-16 are clustered within 0.5 kb at 13q14. This region has been shown to be deleted in more than half of B cell chronic lymphocytic leukemias (CLL). Both miR-15a and miR-16 are deleted or down-regulated in more than two thirds of CLL ca…
MI0003836_1	0.6790085	0.3320649	down	-1.1503317	-0.20204997	hsa-miR-766-3p	miRNA	miRBase:MI0003836
MI0000466_2	0.68092036	0.3336781	down	-1.2534822	-0.32594153	hsa-miR-9-5p	miRNA	miRBase:MI0000466
MI0002471_2	0.6899111	0.3387711	down	-1.0628164	-0.08789237	hsa-miR-487a-3p	miRNA	miRBase:MI0002471
MI0000749_2	0.69359016	0.34126848	up	1.0323719	0.045962747	hsa-miR-30e-3p	miRNA	miRBase:MI0000749	This sequence is the predicted human homologue of mouse miR-30e [1,2,4]. Mature products from both arms of the precursor (hsa-miR-30e-5p and hsa-miR-30e-3p) were later independently verified in human myelocytic leukemia (HL-60) cells [3]. Landgraf et al. later showed that the 5' product is the predominant one [5]. The mature sequence shown here represents the most commonly cloned form from large-…
MI0016597_1	0.6957573	0.34302777	down	-1.0971881	-0.1338109	hsa-miR-3940-3p	miRNA	miRBase:MI0016597
MI0032314_1	0.7000208	0.34815615	down	-1.2325641	-0.30166265	hsa-miR-1843	miRNA	miRBase:MI0032314
MI0000749_1	0.7000208	0.35063377	up	1.0802227	0.1113288	hsa-miR-30e-5p	miRNA	miRBase:MI0000749	This sequence is the predicted human homologue of mouse miR-30e [1,2,4]. Mature products from both arms of the precursor (hsa-miR-30e-5p and hsa-miR-30e-3p) were later independently verified in human myelocytic leukemia (HL-60) cells [3]. Landgraf et al. later showed that the 5' product is the predominant one [5]. The mature sequence shown here represents the most commonly cloned form from large-…
MI0005767_1	0.7000208	0.35063377	up	1.122876	0.16719867	hsa-miR-942-5p	miRNA	miRBase:MI0005767
MI0000281_2	0.7000208	0.35063377	down	-1.1102973	-0.15094607	hsa-miR-199a-5p	miRNA	miRBase:MI0000281	Lagos-Quintana et al. [1] cloned miR-199 from human osteoblast sarcoma cells. They also reported identification of a miRNA from the opposite arm in mouse cells. This sequence was named miR-199-s and the sequence from the 3' arm of the homologous mouse precursor miR-199-as. Lim et al. [2] independently predicted this miRNA computationally using conservation with mouse and Fugu rubripes sequences […
MI0000289_2	0.7000208	0.35063377	down	-1.0341928	-0.048505165	hsa-miR-181a-5p	miRNA	miRBase:MI0000289
MI0000804_1	0.7000208	0.35063377	up	1.0569813	0.079949886	hsa-miR-328-3p	miRNA	miRBase:MI0000804	This sequence is the predicted homologue of a miRNA cloned from rat neuronal tissue [1,2], later verified in human [3].
MI0000458_1	0.7000208	0.35063377	up	1.1725819	0.2296887	hsa-miR-142-3p	miRNA	miRBase:MI0000458	This miRNA sequence is predicted based on homology to a verified miRNA from mouse [1]. Michael et al. verified the expression of a sequence from the 3' arm of this stem-loop (named miR-142-3p here) [2], and both miR-142-5p (from the 5' arm) and miR-142-3p ware later detected in human HL-60 leukemia cells [3]. The mature sequence shown here represents the most commonly cloned form from large-scale…
MI0022683_2	0.7000208	0.35070762	down	-1.1032906	-0.14181279	hsa-miR-6837-3p	miRNA	miRBase:MI0022683
MI0017385_1	0.7007403	0.35176605	up	1.1096389	0.1500903	hsa-miR-4746-5p	miRNA	miRBase:MI0017385
MI0022681_2	0.71151507	0.35788357	up	1.0478011	0.06736493	hsa-miR-6780b-3p	miRNA	miRBase:MI0022681
MI0017259_2	0.71181303	0.3601181	up	1.0740645	0.10308062	hsa-miR-4632-3p	miRNA	miRBase:MI0017259
MI0022688_2	0.71181303	0.36016038	down	-1.0313075	-0.0444745	hsa-miR-6842-3p	miRNA	miRBase:MI0022688
MI0003666_1	0.71181303	0.36016038	down	-1.1653734	-0.22079234	hsa-miR-651-5p	miRNA	miRBase:MI0003666
MI0016080_1	0.7261969	0.36816156	down	-1.0622449	-0.087116405	hsa-miR-3679-5p	miRNA	miRBase:MI0016080
MI0000471_1	0.72809273	0.3698479	down	-1.0560498	-0.0786779	hsa-miR-126-5p	miRNA	miRBase:MI0000471
MI0014168_1	0.72883934	0.3731309	up	1.0262996	0.03745194	hsa-miR-548u	miRNA	miRBase:MI0014168
MI0006324_1	0.72883934	0.3731309	up	1.0432764	0.061121468	hsa-miR-1234-3p	miRNA	miRBase:MI0006324
MI0016843_1	0.72883934	0.3731309	down	-1.0607638	-0.0851035	hsa-miR-4482-3p	miRNA	miRBase:MI0016843
MI0003778_1	0.72883934	0.3731309	down	-1.0260667	-0.037124462	hsa-miR-320c	miRNA	miRBase:MI0003778	This sequence was identified as a candidate by RAKE analysis [1], and later confirmed by Solexa sequencing [2].
MI0003129_2	0.73929876	0.37969568	down	-1.1075035	-0.1473113	hsa-miR-146b-3p	miRNA	miRBase:MI0003129
MI0022699_2	0.73929876	0.37995833	up	1.0857565	0.11870064	hsa-miR-6853-3p	miRNA	miRBase:MI0022699
MI0017294_1	0.74264526	0.38241792	down	-1.096603	-0.13304137	hsa-miR-4664-3p	miRNA	miRBase:MI0017294
MI0000790_1	0.74934494	0.38913566	down	-1.1483616	-0.19957694	hsa-miR-382-5p	miRNA	miRBase:MI0000790
MI0000075_1	0.74934494	0.38913566	down	-1.187806	-0.24829924	hsa-miR-19b-3p	miRNA	miRBase:MI0000075
MI0003657_1	0.74934494	0.38966262	down	-1.1557593	-0.20884101	hsa-miR-642a-5p	miRNA	miRBase:MI0003657
MI0000465_1	0.74934494	0.3910924	up	1.0264707	0.03769239	hsa-miR-191-3p	miRNA	miRBase:MI0000465	This miRNA sequence is predicted based on homology to a verified miRNA from mouse [1]. The expression of this miRNA was later confirmed in human HL-60 leukemia cells [2]. The mature sequence shown here represents the most commonly cloned form from large-scale cloning studies [4].
MI0011284_1	0.74934494	0.3910924	up	1.0177977	0.025450848	hsa-miR-2277-3p	miRNA	miRBase:MI0011284
MI0006356_1	0.74934494	0.3910924	up	1.0275843	0.039256774	hsa-miR-1294	miRNA	miRBase:MI0006356
MI0003126_2	0.74934494	0.3910924	down	-1.0543073	-0.07629549	hsa-miR-491-3p	miRNA	miRBase:MI0003126	The mature sequence shown here represents the most commonly cloned form from large-scale cloning studies [2].
MI0014144_1	0.75892013	0.3988671	up	1.0910411	0.12570544	hsa-miR-3127-5p	miRNA	miRBase:MI0014144
MI0006349_2	0.75892013	0.39976862	up	1.1200124	0.1635147	hsa-miR-1287-5p	miRNA	miRBase:MI0006349
MI0000438_2	0.75892013	0.39986926	up	1.0895162	0.123687595	hsa-miR-15b-3p	miRNA	miRBase:MI0000438	This miRNA sequence was predicted based on homology to a verified miRNA from mouse [1]. Michael et al. subsequently verified expression of miR-15b in human [2].
MI0000061_2	0.75892013	0.39986926	up	1.0592107	0.08298954	hsa-let-7a-5p	miRNA	miRBase:MI0000061|RFAM:RF00027
MI0005765_1	0.75892013	0.39986926	down	-1.0001072	-1.5460412E-4	hsa-miR-941	miRNA	miRBase:MI0005765
MI0000342_1	0.7654908	0.40956926	up	1.0113989	0.01635213	hsa-miR-200b-5p	miRNA	miRBase:MI0000342	The mature sequence shown here represents the most commonly cloned form from large-scale cloning studies [4].
MI0022578_1	0.7654908	0.40956926	down	-1.0289139	-0.041122198	hsa-miR-6733-3p	miRNA	miRBase:MI0022578
MI0016821_1	0.7654908	0.40956926	up	1.0000857	1.2365023E-4	hsa-miR-4470	miRNA	miRBase:MI0016821
MI0000074_2	0.7654908	0.40963295	up	1.2204977	0.2874696	hsa-miR-19b-3p	miRNA	miRBase:MI0000074
MI0003189_2	0.7654908	0.41015205	up	1.0360607	0.051108517	hsa-miR-504-5p	miRNA	miRBase:MI0003189	The mature sequence shown here represents the most commonly cloned form from large-scale cloning studies [2].
MI0025511_2	0.7654908	0.41019326	up	1.1628398	0.21765232	hsa-miR-4433b-5p	miRNA	miRBase:MI0025511
MI0001150_2	0.7654908	0.41019326	up	1.1013227	0.1392372	hsa-miR-196b-5p	miRNA	miRBase:MI0001150	miR-196b is predicted based on sequence homology to miR-196a [1]. Yekta et al. report that miR-196 miRNAs are expressed from HOX gene clusters in mammals, and that HOX genes in these clusters are targets of miR-196. Indeed, HOXB8 mRNA was shown to be a natural target for miR-196-directed cleavage through a perfectly complementary miR-target site. Other HOX genes have imperfect miR-196 complementa…
MI0000077_2	0.7654908	0.41019326	down	-1.1095198	-0.14993547	hsa-miR-21-3p	miRNA	miRBase:MI0000077	Mourelatos et al. named this sequence miR-21 precursor-17 and also reported the exact reverse complement of this predicted stem-loop sequence and erroneously assigned the name miR-104 [2].
MI0000265_1	0.7654908	0.41019326	down	-1.0666164	-0.093041435	hsa-miR-7-5p	miRNA	miRBase:MI0000265|RFAM:RF00053	This human miRNA was predicted by computational methods using conservation with mouse and Fugu rubripes sequences [1]. Expression of the excised miR has been validated in zebrafish, and the 5' end mapped by PCR. Expression in human was later verified by cloning [1,2].
MI0000739_2	0.7735472	0.4154042	down	-1.0762867	-0.1060624	hsa-miR-101-3p	miRNA	miRBase:MI0000739	Reference [1] reports two miR-101 precursor hairpin structures in human, on chromosome 1 (MIR:MI0000103) and 9 (MIR:MI0000739, named mir-101-precursor-9 in [1]). The mature sequence shown here represents the most commonly cloned form from large-scale cloning studies [3].
MI0006384_1	0.7735472	0.4161101	up	1.0821724	0.113930345	hsa-miR-1249-3p	miRNA	miRBase:MI0006384
MI0000789_2	0.7735472	0.4182788	down	-1.03942	-0.055778734	hsa-miR-381-3p	miRNA	miRBase:MI0000789
MI0033423_2	0.7735472	0.42067406	down	-1.057436	-0.08057033	hsa-miR-10399-5p	miRNA	miRBase:MI0033423
MI0000805_1	0.7735472	0.42067406	up	1.1761596	0.23408386	hsa-miR-342-5p	miRNA	miRBase:MI0000805	This sequence was predicted by homology to a rat miRNA [1,2] and later verified in human [3]. The mature sequence shown here represents the most commonly cloned form from large-scale cloning studies [3].
MI0003132_1	0.7735472	0.42067406	down	-1.1800936	-0.23890135	hsa-miR-493-5p	miRNA	miRBase:MI0003132	The mature miRNA sequences were named miR-493-5p and miR-493-3p in [1,2] and here. Landgraf et al. showed that the 3' product is the predominant one [3]. The mature sequence shown here represents the most commonly cloned form from large-scale cloning studies [3].
MI0000456_2	0.7735472	0.42067406	down	-1.1030338	-0.14147697	hsa-miR-140-3p	miRNA	miRBase:MI0000456	This miRNA sequence is predicted based on homology to a verified miRNA from mouse [1]. Its expression was later verified in human [2,3]. The mature sequence shown here represents the most commonly cloned form from large-scale cloning studies [3]. The 5' end of the miRNA may be offset with respect to previous annotations.
MI0001729_1	0.7735472	0.42067406	down	-1.0941931	-0.12986736	hsa-miR-451a	miRNA	miRBase:MI0001729	The mature sequence shown here represents the most commonly cloned form from large-scale cloning studies [3].
MI0019295_1	0.77884114	0.42596298	down	-1.0983702	-0.13536438	hsa-miR-5690	miRNA	miRBase:MI0019295
MI0003683_2	0.77884114	0.42614254	down	-1.0390759	-0.055300973	hsa-miR-659-5p	miRNA	miRBase:MI0003683
MI0016840_1	0.77884114	0.42855555	down	-1.027824	-0.039593305	hsa-miR-548ak	miRNA	miRBase:MI0016840
MI0000743_1	0.77884114	0.42944646	down	-1.0504744	-0.07104101	hsa-miR-34c-5p	miRNA	miRBase:MI0000743	Houbaviy et al. cloned 3 closely related sequences from mouse embryonic stem cells [1], and named them miR-34a, miR-34b and miR-172. These names have been remapped to miR-34c (MIR:MI0000403), miR-34b (MIR:MI0000404) and miR-34a (MIR:MI0000584) to clarify homology with human sequences.
MI0017867_1	0.77884114	0.43131045	up	1.1866373	0.24687901	hsa-miR-5001-3p	miRNA	miRBase:MI0017867
MI0003583_1	0.77884114	0.43131045	up	1.0631964	0.08840815	hsa-miR-576-5p	miRNA	miRBase:MI0003583	The mature sequence shown here represents the most commonly cloned form from large-scale cloning studies [2].
MI0000439_2	0.77884114	0.43131045	down	-1.0322244	-0.04575666	hsa-miR-23b-3p	miRNA	miRBase:MI0000439
MI0000073_2	0.77884114	0.43131045	up	1.0954939	0.13158147	hsa-miR-19a-3p	miRNA	miRBase:MI0000073	This sequence maps to chromosome 13 and is named miR-19a precursor-13 in reference [2].
MI0000101_1	0.77884114	0.43131045	down	-1.194046	-0.25585845	hsa-miR-99a-5p	miRNA	miRBase:MI0000101|RFAM:RF00104	This sequence is localised to chromosome 21 and was named mir-99-21 in reference [1].
MI0003205_2	0.77884114	0.43131045	up	1.1676345	0.22358872	hsa-miR-532-3p	miRNA	miRBase:MI0003205
MI0022700_1	0.7870606	0.4366462	down	-1.1848867	-0.2447491	hsa-miR-6854-3p	miRNA	miRBase:MI0022700
MI0014204_2	0.7884006	0.4407596	down	-1.1201122	-0.16364323	hsa-miR-3173-5p	miRNA	miRBase:MI0014204
MI0014148_1	0.7884006	0.44121352	up	1.0051981	0.0074798795	hsa-miR-3130-5p	miRNA	miRBase:MI0014148
MI0000438_1	0.7884006	0.44210112	up	1.0687337	0.095902406	hsa-miR-15b-5p	miRNA	miRBase:MI0000438	This miRNA sequence was predicted based on homology to a verified miRNA from mouse [1]. Michael et al. subsequently verified expression of miR-15b in human [2].
MI0000234_2	0.7884006	0.44210112	down	-1.0538582	-0.0756807	hsa-miR-192-5p	miRNA	miRBase:MI0000234	Lagos-Quintana et al. validated the presence of an 18 nt excised sequence by cloning [1]. Lim et al. predicted the miR by computational methods using conservation with mouse and Fugu rubripes sequences. Expression of the excised miR was validated in zebrafish, and the 5' end mapped by PCR [2]. The 3' ends of the reported sequences differ by 3 nt - this entry contains the longer sequence. Lim et a…
MI0000070_1	0.7884006	0.44210112	down	-1.0669047	-0.093431264	hsa-miR-16-1-3p	miRNA	miRBase:MI0000070	Human miR-16 has been cloned by independent groups [1,2]. This precursor sequence maps to chromosome 13, and was named mir-16 in [1] and mir-16-precursor-13 in [2]. Lim et al. reported 2 identical chromosome 13 loci, which appear to map to the same locus in subsequent genome assemblies. This gene and miR-15a are clustered within 0.5 kb at 13q14. This region has been shown to be deleted in more th…
MI0000458_2	0.7884006	0.44210112	up	1.1191467	0.16239916	hsa-miR-142-5p	miRNA	miRBase:MI0000458	This miRNA sequence is predicted based on homology to a verified miRNA from mouse [1]. Michael et al. verified the expression of a sequence from the 3' arm of this stem-loop (named miR-142-3p here) [2], and both miR-142-5p (from the 5' arm) and miR-142-3p ware later detected in human HL-60 leukemia cells [3]. The mature sequence shown here represents the most commonly cloned form from large-scale…
MI0006327_2	0.79217196	0.44500497	up	1.1337717	0.18113011	hsa-miR-1237-3p	miRNA	miRBase:MI0006327
MI0017375_2	0.7932918	0.4465187	up	1.110852	0.15166663	hsa-miR-3064-5p	miRNA	miRBase:MI0017375
MI0000786_1	0.7932918	0.4472143	up	1.1223167	0.16647986	hsa-miR-378a-5p	miRNA	miRBase:MI0000786	miR-422b was the most abundant miRNA cloned from human promyelocytic leukemia (HL-60) cells [2]. The sequence originates from the opposite arm of the human homologue of previously identified mouse mir-378 [1]. Landgraf et al. show that the 3' product (previously called miR-422b) is the predominant one [3]. Further, mir-378 and mir-422a loci are unrelated. miR-422b is thus renamed miR-378 here.
MI0000744_2	0.79428184	0.4495667	down	-1.0701948	-0.09787348	hsa-miR-299-3p	miRNA	miRBase:MI0000744	The sequence from the 5' arm of this miRNA precursor is the predicted human homologue of mouse miR-299, cloned from mouse embryonic stem cells [1,2], later validated in human [4]. Altuvia et al [3] report the cloning of a miRNA sequence from the 3' arm of the same precursor in human.
MI0000081_1	0.79428184	0.453035	up	1.064224	0.08980185	hsa-miR-24-3p	miRNA	miRBase:MI0000081	mir-24-2 was identified independently by two groups. This sequence was named miR-24 precursor-19 in reference [2].
MI0000263_2	0.79428184	0.45304465	down	-1.0583221	-0.08177874	hsa-miR-7-5p	miRNA	miRBase:MI0000263|RFAM:RF00053	This human miRNA was predicted by computational methods using conservation with mouse and Fugu rubripes sequences [1]. Expression of the excised miR has been validated in zebrafish, and the 5' end mapped by PCR. Landgraf et al. confirm expression in human [2]. The mature sequence shown here represents the most commonly cloned form from large-scale cloning studies [2].
MI0000748_2	0.79428184	0.45304465	down	-1.1138246	-0.15552206	hsa-miR-130b-3p	miRNA	miRBase:MI0000748	This sequence is the predicted human homologue of mouse miR-130b cloned from mouse embryonic stem cells [1,2]. Its expression was later verified in human BC-1 cells [3].
MI0001446_2	0.79428184	0.45304465	up	1.0442126	0.062415443	hsa-miR-424-5p	miRNA	miRBase:MI0001446	This hairpin precursor expresses a 5' arm product, named miR-424, in human promyelocytic leukemia (HL-60) cells [1]. The level of expression of miR-424 was shown to be up-regulated 48 hours after TPA-induction. The sequence is orthologous to the experimentally verified rat miR-322 locus (MIR:MI0000589), which expresses its mature product from the 3' arm of the hairpin. The human miR-424 hairpin d…
MI0001733_2	0.79428184	0.45304465	down	-1.2429199	-0.31373334	hsa-miR-452-5p	miRNA	miRBase:MI0001733	The mature sequence shown here represents the most commonly cloned form from large-scale cloning studies [4]. The 5' end of the miRNA may be offset with respect to previous annotations.
MI0016825_1	0.79428184	0.45331025	down	-1.0684658	-0.09554077	hsa-miR-4473	miRNA	miRBase:MI0016825
MI0022961_2	0.79812086	0.45631078	down	-1.0575866	-0.08077574	hsa-miR-7110-3p	miRNA	miRBase:MI0022961
MI0022594_1	0.79812086	0.45733893	up	1.0278398	0.039615393	hsa-miR-6749-3p	miRNA	miRBase:MI0022594
MI0014249_2	0.79812086	0.45788607	down	-1.0029011	-0.0041793105	hsa-miR-3200-3p	miRNA	miRBase:MI0014249
MI0023622_1	0.8048291	0.4641395	up	1.0404556	0.057215374	hsa-miR-486-5p	miRNA	miRBase:MI0023622
MI0000434_1	0.8048291	0.4641395	up	1.0241042	0.034362566	hsa-let-7i-5p	miRNA	miRBase:MI0000434	This miRNA sequence is predicted based on homology to a verified miRNA from mouse [1], later verified in human [2].
MI0003139_1	0.8048291	0.4641395	down	-1.031947	-0.0453689	hsa-miR-181d-5p	miRNA	miRBase:MI0003139	The mature sequence shown here represents the most commonly cloned form from large-scale cloning studies [2].
MI0016887_1	0.80867493	0.46716282	up	1.0598838	0.08390615	hsa-miR-4521	miRNA	miRBase:MI0016887
MI0025521_1	0.8144804	0.473286	up	1.0323162	0.04588495	hsa-miR-7851-3p	miRNA	miRBase:MI0025521
MI0000451_2	0.8144804	0.47382253	up	1.1317135	0.17850879	hsa-miR-133a-3p	miRNA	miRBase:MI0000451	This miRNA sequence is predicted based on homology to a verified miRNA from mouse [1] later verified in human [2].
MI0000279_1	0.8144804	0.47424975	up	1.1131845	0.15469266	hsa-miR-196a-5p	miRNA	miRBase:MI0000279	This human miRNA was predicted by computational methods using conservation with mouse and Fugu rubripes sequences [1]. Expression of the excised miR has been validated in zebrafish, and the ends mapped by cloning. miR-196a was later validated in human [3,4]. Yekta et al. report that miR-196 miRNAs are expressed from HOX gene clusters in mammals, and that HOX genes in these clusters are targets of…
MI0000108_2	0.8144804	0.47537455	up	1.0106475	0.015279943	hsa-miR-103a-3p	miRNA	miRBase:MI0000108	This sequence was localised to chromosome 20 and named mir-103-20 in reference [1].
MI0003591_2	0.8144804	0.475384	down	-1.0939003	-0.12948129	hsa-miR-584-5p	miRNA	miRBase:MI0003591
MI0000809_1	0.8144804	0.475384	down	-1.0278237	-0.039592806	hsa-miR-151a-3p	miRNA	miRBase:MI0000809	This sequence is the predicted homologue of a miRNA cloned from rat neuronal tissue [1,2], later verified in human [3,4]. The mature sequence shown here represents the most commonly cloned form from large-scale cloning studies [4]. The 5' end of the miRNA may be offset with respect to previous annotations.
MI0017272_1	0.818717	0.47867218	up	1.1485267	0.19978435	hsa-miR-4645-3p	miRNA	miRBase:MI0017272
MI0014140_1	0.8193241	0.4798432	up	1.0523224	0.073576756	hsa-miR-3124-5p	miRNA	miRBase:MI0014140
MI0003815_1	0.8199943	0.48105243	up	1.0237664	0.03388656	hsa-miR-1301-3p	miRNA	miRBase:MI0003815
MI0000735_2	0.8255463	0.4861298	up	1.1025289	0.14081651	hsa-miR-29c-5p	miRNA	miRBase:MI0000735	The mature sequence shown here represents the most commonly cloned form from large-scale cloning studies [3].
MI0000474_1	0.8255463	0.48677632	down	-1.1900519	-0.2510245	hsa-miR-134-5p	miRNA	miRBase:MI0000474	miR-134 was first identified by cloning studies in mouse [1]. Its expression was later verified in human embryonic stem cells [2]. The mature sequence shown here represents the most commonly cloned form from large-scale cloning studies [4].
MI0003685_1	0.8255463	0.48677632	up	1.0557507	0.07826924	hsa-miR-421	miRNA	miRBase:MI0003685
MI0000103_1	0.8310761	0.4925181	down	-1.0697883	-0.09732538	hsa-miR-101-3p	miRNA	miRBase:MI0000103	Reference [1] reports two miR-101 precursor hairpin structures in human, on chromosome 1 (MIR:MI0000103) and 9 (MIR:MI0000739, named mir-101-precursor-9 in [1]). The mature sequence shown here represents the most commonly cloned form from large-scale cloning studies [3].
MI0014147_2	0.8310761	0.49338004	up	1.0135847	0.019466698	hsa-miR-3130-5p	miRNA	miRBase:MI0014147
MI0033416_2	0.8310761	0.49338004	up	1.0066891	0.0096181575	hsa-miR-10392-5p	miRNA	miRBase:MI0033416
MI0016416_1	0.8310761	0.49675527	up	1.0670282	0.093598254	hsa-miR-3912-3p	miRNA	miRBase:MI0016416
MI0016068_1	0.8310761	0.49707055	down	-1.0897213	-0.123959236	hsa-miR-3667-3p	miRNA	miRBase:MI0016068
MI0003183_1	0.8310761	0.4975426	up	1.0988533	0.13599886	hsa-miR-499a-5p	miRNA	miRBase:MI0003183	The mature sequence shown here represents the most commonly cloned form from large-scale cloning studies [2].
MI0001652_2	0.8310761	0.4983054	down	-1.1415037	-0.19093552	hsa-miR-450a-5p	miRNA	miRBase:MI0001652	Xie et al. [1] refer to this sequence by the internal identifier MIR238. The sequence is unrelated to C. elegans mir-238 (MIR:MI0000313).
MI0002470_1	0.8310761	0.49831456	down	-1.1380031	-0.1865045	hsa-miR-486-3p	miRNA	miRBase:MI0002470
MI0000440_2	0.8310761	0.49831456	down	-1.0613837	-0.08594633	hsa-miR-27b-3p	miRNA	miRBase:MI0000440	Lagos-Quintana et al. determined the expression of miR-27b in mouse [1] - a human sequence was predicted based on homology. Michael et al. subsequently verified the expression of this miRNA in human cells [2].
MI0000460_2	0.8310761	0.49831456	down	-1.0104086	-0.014938881	hsa-miR-144-5p	miRNA	miRBase:MI0000460	This miRNA sequence is predicted based on homology to a verified miRNA from mouse [1]. The expression of this miRNA has not been verified in human. The mature sequence shown here represents the most commonly cloned form from large-scale cloning studies [2].
MI0003137_2	0.8410548	0.5051991	down	-1.0743897	-0.103517376	hsa-miR-193b-3p	miRNA	miRBase:MI0003137	The mature sequence shown here represents the most commonly cloned form from large-scale cloning studies [3].
MI0006319_1	0.8410548	0.5059732	up	1.0212643	0.0303563	hsa-miR-1229-3p	miRNA	miRBase:MI0006319
MI0000683_1	0.8424333	0.50999665	down	-1.057622	-0.08082403	hsa-miR-181b-5p	miRNA	miRBase:MI0000683|RFAM:RF00076	This human miRNA was predicted by computational methods using conservation with mouse and Fugu rubripes sequences [1]. Expression of the excised miR has been validated in zebrafish, and the ends mapped by cloning. Its expression was later verified in human BC-1 cells [3]. There are two predicted hairpin precursor sequences in the human genome; mir-181b-1 (MIR:MI0000270) is found on chromosome 1 […
MI0003135_2	0.8424333	0.50999665	down	-1.1863004	-0.24646938	hsa-miR-495-3p	miRNA	miRBase:MI0003135
MI0022215_1	0.8424333	0.51119894	up	1.0456172	0.06435481	hsa-miR-6503-3p	miRNA	miRBase:MI0022215
MI0000825_2	0.8424333	0.5119552	down	-1.0107882	-0.015480731	hsa-miR-345-3p	miRNA	miRBase:MI0000825	This sequence is the predicted human homologue [2] of a sequence cloned from rat neuronal tissue [1], later validated in human [3,4]. The mature sequence shown here represents the most commonly cloned form from large-scale cloning studies [4]. The 5' end of the miRNA may be offset with respect to previous annotations.
MI0017393_2	0.8424333	0.5119552	up	1.0057639	0.00829166	hsa-miR-371b-5p	miRNA	miRBase:MI0017393
MI0023561_1	0.8424333	0.51772624	down	-1.1433686	-0.19329058	hsa-miR-3690	miRNA	miRBase:MI0023561
MI0000735_1	0.8424333	0.5218205	down	-1.0882895	-0.122062385	hsa-miR-29c-3p	miRNA	miRBase:MI0000735	The mature sequence shown here represents the most commonly cloned form from large-scale cloning studies [3].
MI0002470_2	0.8424333	0.5218205	up	1.0467616	0.06593295	hsa-miR-486-5p	miRNA	miRBase:MI0002470
MI0016082_1	0.8424333	0.52608585	down	-1.0518577	-0.07293956	hsa-miR-3681-5p	miRNA	miRBase:MI0016082
MI0016092_2	0.8424333	0.52608585	up	1.0271196	0.038604233	hsa-miR-3691-5p	miRNA	miRBase:MI0016092
MI0016596_1	0.8424333	0.52608585	up	1.0169386	0.02423253	hsa-miR-3939	miRNA	miRBase:MI0016596
MI0003632_1	0.8424333	0.52608585	up	1.0038495	0.0055430015	hsa-miR-618	miRNA	miRBase:MI0003632
MI0000074_1	0.8424333	0.52608585	up	1.0084054	0.012075816	hsa-miR-19b-1-5p	miRNA	miRBase:MI0000074
MI0000784_2	0.8424333	0.52608585	down	-1.0361654	-0.051254254	hsa-miR-376a-3p	miRNA	miRBase:MI0000784	The mature miR-376a products have been shown to be modified by A to I edits [3].
MI0017352_2	0.8424333	0.52608585	up	1.0447358	0.063138135	hsa-miR-4717-3p	miRNA	miRBase:MI0017352
MI0000767_1	0.8424333	0.52608585	up	1.0183301	0.026205294	hsa-miR-365a-5p	miRNA	miRBase:MI0000767	Xie et al. [1] refer to this sequence by the internal identifier MIR245. The sequence is unrelated to C. elegans mir-245 (MIR:MI0000321).
MI0006432_2	0.8424333	0.52608585	up	1.0329283	0.046740178	hsa-miR-1288-3p	miRNA	miRBase:MI0006432
MI0014236_1	0.8424333	0.52608585	down	-1.0085434	-0.012273128	hsa-miR-3191-3p	miRNA	miRBase:MI0014236
MI0022658_2	0.8424333	0.52608585	down	-1.023366	-0.03332217	hsa-miR-6813-5p	miRNA	miRBase:MI0022658
MI0022571_1	0.8424333	0.5308888	down	-1.0196309	-0.028047012	hsa-miR-6726-3p	miRNA	miRBase:MI0022571
MI0000234_1	0.8424333	0.5308888	down	-1.0287435	-0.04088332	hsa-miR-192-3p	miRNA	miRBase:MI0000234	Lagos-Quintana et al. validated the presence of an 18 nt excised sequence by cloning [1]. Lim et al. predicted the miR by computational methods using conservation with mouse and Fugu rubripes sequences. Expression of the excised miR was validated in zebrafish, and the 5' end mapped by PCR [2]. The 3' ends of the reported sequences differ by 3 nt - this entry contains the longer sequence. Lim et a…
MI0032315_1	0.8424333	0.5318319	up	1.0731506	0.101852596	hsa-miR-548bc	miRNA	miRBase:MI0032315
MI0000282_2	0.8424333	0.53378373	up	1.0434225	0.061323393	hsa-miR-199b-5p	miRNA	miRBase:MI0000282	This human miRNA was predicted by computational methods using conservation with mouse and Fugu rubripes sequences [1]. Expression of the excised 5' miR has been validated in zebrafish, the ends mapped by cloning [2], and later verified in human [3].
MI0000448_2	0.8424333	0.53378373	down	-1.1483274	-0.19953397	hsa-miR-130a-3p	miRNA	miRBase:MI0000448	miR-130a was first identified by cloning studies in mouse [1]. Its expression was later verified in human embryonic stem cells [2].
MI0005766_1	0.8424333	0.53378373	down	-1.0710665	-0.099048056	hsa-miR-941	miRNA	miRBase:MI0005766
MI0016011_2	0.8424333	0.5361585	down	-1.1473218	-0.19827011	hsa-miR-3620-3p	miRNA	miRBase:MI0016011
MI0006345_2	0.8424333	0.5361585	down	-1.1534313	-0.20593207	hsa-miR-548j-5p	miRNA	miRBase:MI0006345
MI0022586_1	0.8424333	0.5376176	up	1.0729119	0.10153156	hsa-miR-6741-3p	miRNA	miRBase:MI0022586
MI0015873_1	0.8424333	0.53973037	down	-1.0832429	-0.11535677	hsa-miR-2355-3p	miRNA	miRBase:MI0015873
MI0002469_2	0.8424333	0.54346657	down	-1.0629969	-0.08813734	hsa-miR-485-3p	miRNA	miRBase:MI0002469
MI0000288_2	0.8424333	0.5445335	down	-1.1297549	-0.17600982	hsa-miR-212-5p	miRNA	miRBase:MI0000288	This human miRNA was predicted by computational methods using conservation with mouse and Fugu rubripes sequences [1]. Expression of the excised miR has been validated in zebrafish, and the 5' end mapped by PCR. The 3' end was not experimentally determined. The sequence maps to human chromosome 17, but its expression has not been experimentally verified in human.
MI0003185_2	0.8424333	0.545884	up	1.0524207	0.073711574	hsa-miR-501-3p	miRNA	miRBase:MI0003185
MI0003821_2	0.8424333	0.5459428	up	1.0346954	0.0492061	hsa-miR-1185-2-3p	miRNA	miRBase:MI0003821	This sequence was proposed as a miRNA candidate by Berezikov et al by RAKE analysis [1], and validated by cloning independently by Subramanian et al [2].
MI0022227_1	0.8424333	0.55194974	down	-1.0253851	-0.036165897	hsa-miR-6515-5p	miRNA	miRBase:MI0022227
MI0003205_1	0.8424333	0.55197626	down	-1.0545355	-0.076607674	hsa-miR-532-5p	miRNA	miRBase:MI0003205
MI0003675_1	0.8424333	0.55260193	up	1.0296651	0.042175192	hsa-miR-411-5p	miRNA	miRBase:MI0003675
MI0022620_1	0.8424333	0.55385935	up	1.011635	0.016688779	hsa-miR-6775-3p	miRNA	miRBase:MI0022620
MI0000274_1	0.8424333	0.55492866	down	-1.0660267	-0.09224355	hsa-miR-187-3p	miRNA	miRBase:MI0000274	This human miRNA was predicted by computational methods using conservation with mouse and Fugu rubripes sequences [1]. Expression of the excised miR has been validated in zebrafish, and the 5' end mapped by PCR. Landgraf et al. confirm expression in human [2]. The mature sequence shown here represents the most commonly cloned form from large-scale cloning studies [2].
MI0019304_1	0.8424333	0.5560578	up	1.0377694	0.053485952	hsa-miR-5697	miRNA	miRBase:MI0019304
MI0022578_2	0.8424333	0.5560578	up	1.0031956	0.004602988	hsa-miR-6733-5p	miRNA	miRBase:MI0022578
MI0018166_1	0.8424333	0.5560578	up	1.0141997	0.0203418	hsa-miR-5187-5p	miRNA	miRBase:MI0018166
MI0016777_1	0.8424333	0.5560578	down	-1.0044655	-0.0064279567	hsa-miR-4435	miRNA	miRBase:MI0016777
MI0022210_1	0.8424333	0.5560578	down	-1.001759	-0.0025355464	hsa-miR-548ay-3p	miRNA	miRBase:MI0022210
MI0017443_1	0.8424333	0.5560578	down	-1.0449711	-0.063463055	hsa-miR-4796-3p	miRNA	miRBase:MI0017443
MI0017450_1	0.8424333	0.5560578	down	-1.0027466	-0.0039570485	hsa-miR-4802-3p	miRNA	miRBase:MI0017450
MI0017452_1	0.8424333	0.5560578	down	-1.0011944	-0.001722066	hsa-miR-4804-5p	miRNA	miRBase:MI0017452
MI0017312_2	0.8424333	0.5560578	up	1.0044059	0.0063423454	hsa-miR-4680-3p	miRNA	miRBase:MI0017312
MI0019138_1	0.8424333	0.5560578	up	1.0111451	0.015990062	hsa-miR-5582-3p	miRNA	miRBase:MI0019138
MI0008329_1	0.8424333	0.5560578	down	-1.0249469	-0.03554921	hsa-miR-1908-3p	miRNA	miRBase:MI0008329
MI0022964_1	0.8424333	0.5560578	up	1.0104239	0.014960667	hsa-miR-7113-5p	miRNA	miRBase:MI0022964
MI0016855_1	0.8424333	0.5560578	down	-1.0223944	-0.031951867	hsa-miR-4493	miRNA	miRBase:MI0016855
MI0022625_1	0.8424333	0.5560578	down	-1.0149937	-0.021470726	hsa-miR-6780a-3p	miRNA	miRBase:MI0022625
MI0022627_1	0.8424333	0.5560578	up	1.0241503	0.034427386	hsa-miR-6782-3p	miRNA	miRBase:MI0022627
MI0016004_1	0.8424333	0.5560578	down	-1.018237	-0.026073387	hsa-miR-3614-3p	miRNA	miRBase:MI0016004
MI0014235_2	0.8424333	0.5560578	up	1.0029	0.004177767	hsa-miR-3190-3p	miRNA	miRBase:MI0014235
MI0022220_2	0.8424333	0.5560578	down	-1.0030329	-0.0043689604	hsa-miR-6508-3p	miRNA	miRBase:MI0022220
MI0016438_1	0.8424333	0.557232	up	1.0461489	0.0650882	hsa-miR-3928-3p	miRNA	miRBase:MI0016438
MI0003560_2	0.8424333	0.55811876	up	1.0228355	0.03257413	hsa-miR-92b-3p	miRNA	miRBase:MI0003560	The mature sequence shown here represents the most commonly cloned form from large-scale cloning studies [2].
MI0000433_2	0.8424333	0.55811876	up	1.0348642	0.049441446	hsa-let-7g-5p	miRNA	miRBase:MI0000433	let-7g-3p cloned in [2] has a 1 nt 3' extension (U), which is incompatible with the genome sequence.
MI0003834_1	0.8424333	0.55811876	down	-1.068358	-0.09539509	hsa-miR-769-5p	miRNA	miRBase:MI0003834
MI0000479_2	0.8424333	0.55811876	up	1.0794059	0.11023748	hsa-miR-150-5p	miRNA	miRBase:MI0000479	This miRNA sequence is predicted based on homology to a verified miRNA from mouse [1], later verified in human [2].
MI0003836_2	0.8424333	0.559407	up	1.1737646	0.23114309	hsa-miR-766-5p	miRNA	miRBase:MI0003836
MI0000089_1	0.8424333	0.5605034	down	-1.0956143	-0.13174002	hsa-miR-31-3p	miRNA	miRBase:MI0000089	The mature sequence shown here represents the most commonly cloned form from large-scale cloning studies [2]. The 5' end of the miRNA may be offset with respect to previous annotations.
MI0022227_2	0.8424333	0.5605034	up	1.0338864	0.04807772	hsa-miR-6515-3p	miRNA	miRBase:MI0022227
MI0014181_2	0.8461633	0.56382793	up	1.0168264	0.024073381	hsa-miR-3074-5p	miRNA	miRBase:MI0014181
MI0000107_2	0.85082644	0.5704853	up	1.0171295	0.02450343	hsa-miR-29b-2-5p	miRNA	miRBase:MI0000107|RFAM:RF00074	This sequence was named mir-102-1 in reference [1]. Human miR-102 is a homologue of mouse miR-29b (MIR:MI0000143) and so has been renamed here for consistency.
MI0000734_1	0.85082644	0.5704853	down	-1.0620989	-0.086918056	hsa-miR-106b-3p	miRNA	miRBase:MI0000734
MI0022698_2	0.85082644	0.5704853	down	-1.1032542	-0.14176524	hsa-miR-6852-5p	miRNA	miRBase:MI0022698
MI0000785_1	0.85082644	0.5728772	up	1.0693789	0.09677305	hsa-miR-377-5p	miRNA	miRBase:MI0000785
MI0033670_1	0.85082644	0.5812004	down	-1.1649387	-0.22025402	hsa-miR-9983-3p	miRNA	miRBase:MI0033670
MI0003610_1	0.85082644	0.5820126	up	1.1470976	0.19798812	hsa-miR-598-3p	miRNA	miRBase:MI0003610
MI0000109_1	0.85082644	0.58298093	up	1.0033786	0.004866116	hsa-miR-103a-3p	miRNA	miRBase:MI0000109
MI0003760_1	0.85082644	0.58298093	down	-1.0457613	-0.06455365	hsa-miR-671-5p	miRNA	miRBase:MI0003760	The mature sequence shown here represents the most commonly cloned form from large-scale cloning studies [2].
MI0000769_2	0.85082644	0.58298093	up	1.0471314	0.06644252	hsa-miR-365b-3p	miRNA	miRBase:MI0000769	Xie et al. [1] refer to this sequence by the internal identifier MIR190. The sequence is unrelated to mammalian mir-190 (MIR:MI0000486).
MI0000746_1	0.85082644	0.58298093	down	-1.0758921	-0.105533384	hsa-miR-99b-5p	miRNA	miRBase:MI0000746	This sequence is the predicted human homologue of mouse miR-99b, cloned from mouse brain [1] and embryonic stem cells [2,3]. Its expression was later validated in human [4-6].
MI0000064_1	0.85082644	0.58298093	down	-1.1443211	-0.19449191	hsa-let-7c-5p	miRNA	miRBase:MI0000064|RFAM:RF00027
MI0000063_1	0.85082644	0.58298093	up	1.0709245	0.0988568	hsa-let-7b-5p	miRNA	miRBase:MI0000063|RFAM:RF00027
MI0025519_1	0.85082644	0.5868393	down	-1.0404077	-0.057148922	hsa-miR-7849-3p	miRNA	miRBase:MI0025519
MI0016808_1	0.85082644	0.5868393	up	1.0184498	0.026374847	hsa-miR-378h	miRNA	miRBase:MI0016808
MI0017869_2	0.85082644	0.5868393	down	-1.0153066	-0.021915443	hsa-miR-5003-3p	miRNA	miRBase:MI0017869
MI0017870_2	0.85082644	0.5868393	up	1.0014713	0.00212105	hsa-miR-5004-3p	miRNA	miRBase:MI0017870
MI0003600_2	0.85082644	0.5868393	down	-1.0080385	-0.01155077	hsa-miR-550a-3p	miRNA	miRBase:MI0003600
MI0000252_1	0.85082644	0.5868393	down	-1.0333499	-0.047328804	hsa-miR-129-5p	miRNA	miRBase:MI0000252	This miRNA sequence was predicted based on homology to a verified miRNA cloned from mouse cerebellum [1]. Expression of this miRNA was subsequently verified in a human osteoblast sarcoma cell line [2]. Reference [2] named the human/mouse conserved sequence miR-129b, but subsequent genome searches suggest that the same mature sequence may be expressed from two predicted hairpin precursors in both …
MI0005564_2	0.85082644	0.5868393	down	-1.004056	-0.0058397027	hsa-miR-873-5p	miRNA	miRBase:MI0005564	This sequence was identified as a miRNA candidate by Berezikov et al. using RAKE and MPSS techniques [1]. Expression was later confirmed by cloning [2].
MI0011285_1	0.85082644	0.5868393	down	-1.0156018	-0.022334792	hsa-miR-2278	miRNA	miRBase:MI0011285
MI0000462_2	0.85082644	0.5868393	down	-1.0205016	-0.029278463	hsa-miR-152-5p	miRNA	miRBase:MI0000462	This miRNA sequence is predicted based on homology to a verified miRNA from mouse [1], later verified in human [2].
MI0014237_1	0.85082644	0.5868393	up	1.005195	0.007475431	hsa-miR-3192-5p	miRNA	miRBase:MI0014237
MI0006648_2	0.85082644	0.5868393	down	-1.0092154	-0.013234061	hsa-miR-513b-5p	miRNA	miRBase:MI0006648
MI0000288_1	0.85082644	0.58988947	up	1.0145929	0.02090095	hsa-miR-212-3p	miRNA	miRBase:MI0000288	This human miRNA was predicted by computational methods using conservation with mouse and Fugu rubripes sequences [1]. Expression of the excised miR has been validated in zebrafish, and the 5' end mapped by PCR. The 3' end was not experimentally determined. The sequence maps to human chromosome 17, but its expression has not been experimentally verified in human.
MI0022592_1	0.85082644	0.5899035	up	1.1431235	0.19298129	hsa-miR-6747-3p	miRNA	miRBase:MI0022592
MI0006443_1	0.85082644	0.5911335	up	1.0583246	0.081782155	hsa-miR-1306-5p	miRNA	miRBase:MI0006443
MI0001641_1	0.85082644	0.59151083	up	1.0393196	0.055639412	hsa-miR-429	miRNA	miRBase:MI0001641	Xie et al. [1] refer to this sequence by the internal identifier MIR201. The sequence is unrelated to mouse mir-201 (MIR:MI0000244).
MI0003677_2	0.85082644	0.59151083	down	-1.0109583	-0.01572351	hsa-miR-655-3p	miRNA	miRBase:MI0003677
MI0005544_2	0.85082644	0.59151083	down	-1.0326779	-0.04639032	hsa-miR-147b-3p	miRNA	miRBase:MI0005544
MI0000457_2	0.8518307	0.59402317	up	1.0002853	4.114958E-4	hsa-miR-141-3p	miRNA	miRBase:MI0000457	This miRNA sequence was predicted based on homology to a verified miRNA from mouse [1]. Michael et al. subsequently verified expression of miR-141 in human [2].
MI0014156_1	0.8518307	0.59465903	down	-1.0382361	-0.054134615	hsa-miR-3135a	miRNA	miRBase:MI0014156
MI0000083_1	0.8518307	0.59560275	up	1.0301769	0.042892065	hsa-miR-26a-5p	miRNA	miRBase:MI0000083	The mature sequence shown here represents the most commonly cloned form from large-scale cloning studies [6].
MI0005566_2	0.8518307	0.59560275	up	1.0335743	0.04764216	hsa-miR-374b-5p	miRNA	miRBase:MI0005566	This sequence was identified as a miRNA candidate by Berezikov et al. using RAKE and MPSS techniques [1]. Expression was later confirmed by cloning [2].
MI0000472_1	0.85931027	0.6016884	down	-1.1682771	-0.22438255	hsa-miR-127-5p	miRNA	miRBase:MI0000472	This miRNA sequence is predicted based on homology to a verified miRNA from mouse [1]. The expression of this miRNA was later confirmed by cloning in human cells [2,3].
MI0016902_1	0.8614685	0.60834014	up	1.0860944	0.11914948	hsa-miR-378i	miRNA	miRBase:MI0016902
MI0022576_1	0.8614685	0.6083478	up	1.1000196	0.1375292	hsa-miR-6731-3p	miRNA	miRBase:MI0022576
MI0000269_2	0.8614685	0.6083478	up	1.0972468	0.13388802	hsa-miR-181a-2-3p	miRNA	miRBase:MI0000269|RFAM:RF00076	This human miRNA was predicted by computational methods using conservation with mouse and Fugu rubripes sequences [1]. Expression of the excised miR has been validated in zebrafish, and the ends mapped by cloning. Landgraf et al. and Lui et al. later verify expression in human [4-5].
MI0000805_2	0.8614685	0.6083478	down	-1.0509633	-0.07171226	hsa-miR-342-3p	miRNA	miRBase:MI0000805	This sequence was predicted by homology to a rat miRNA [1,2] and later verified in human [3]. The mature sequence shown here represents the most commonly cloned form from large-scale cloning studies [3].
MI0000100_2	0.8614685	0.6083478	up	1.0012705	0.0018318276	hsa-miR-98-5p	miRNA	miRBase:MI0000100|RFAM:RF00027	This sequence is localised to chromosome X and was named mir-98-X in reference [1]. The predicted stem-loop precursor sequence is clearly related to let-7.
MI0000782_2	0.8614685	0.6083478	down	-1.0401034	-0.056727007	hsa-miR-374a-5p	miRNA	miRBase:MI0000782
MI0000087_2	0.86201596	0.61129653	down	-1.011148	-0.015994143	hsa-miR-29a-5p	miRNA	miRBase:MI0000087|RFAM:RF00074	miR-29a was previously know as miR-29 here and in [1]. The mature sequence shown here represents the most commonly cloned form from large-scale cloning studies [6].
MI0017323_2	0.86201596	0.6141296	down	-1.0811481	-0.11256423	hsa-miR-4690-3p	miRNA	miRBase:MI0017323
MI0000767_2	0.86201596	0.61468995	down	-1.1758815	-0.23374268	hsa-miR-365a-3p	miRNA	miRBase:MI0000767	Xie et al. [1] refer to this sequence by the internal identifier MIR245. The sequence is unrelated to C. elegans mir-245 (MIR:MI0000321).
MI0017417_1	0.86201596	0.61646163	up	1.017594	0.025162041	hsa-miR-4774-5p	miRNA	miRBase:MI0017417
MI0000294_1	0.86201596	0.61646163	up	1.0266488	0.037942685	hsa-miR-218-5p	miRNA	miRBase:MI0000294	This human miRNA was predicted by computational methods using conservation with mouse and Fugu rubripes sequences [1]. Expression of the excised miR has been validated in zebrafish, and the 5' end mapped by PCR. Landgraf et al. later verified the expression of miR-218 in human [2].
MI0016417_2	0.86201596	0.61646163	up	1.0356919	0.05059483	hsa-miR-3913-5p	miRNA	miRBase:MI0016417
MI0003529_2	0.86201596	0.61646163	up	1.008499	0.012209691	hsa-miR-376a-3p	miRNA	miRBase:MI0003529	The mature miR-376a products have been shown to be modified by A to I edits [2].
MI0017369_1	0.86201596	0.61646163	down	-1.0750823	-0.104447104	hsa-miR-4732-3p	miRNA	miRBase:MI0017369
MI0016007_2	0.86201596	0.61646163	up	1.0299544	0.04258051	hsa-miR-3617-5p	miRNA	miRBase:MI0016007
MI0001448_1	0.8656229	0.62121284	up	1.0184424	0.026364377	hsa-miR-425-3p	miRNA	miRBase:MI0001448	The mature sequences were previously named miR-425-5p and miR-425-3p in [2] and here. Landgraf et al. show that the 5' product is the predominant one [3]. The mature sequence shown here represents the most commonly cloned form from large-scale cloning studies [3].
MI0000479_1	0.8656229	0.62121284	down	-1.0920926	-0.12709524	hsa-miR-150-3p	miRNA	miRBase:MI0000479	This miRNA sequence is predicted based on homology to a verified miRNA from mouse [1], later verified in human [2].
MI0014185_1	0.8656229	0.62162757	down	-1.0423148	-0.05979102	hsa-miR-3157-3p	miRNA	miRBase:MI0014185
MI0006384_2	0.86565983	0.62251633	down	-1.0886245	-0.12250638	hsa-miR-1249-5p	miRNA	miRBase:MI0006384
MI0014182_1	0.8697231	0.62630457	up	1.1168666	0.15945686	hsa-miR-3154	miRNA	miRBase:MI0014182	Berezikov et al. proposed this sequence as a miRNA candidate based on the RAKE method [1]. Goff et al. [2] and Stark et al. [3] later validated its expression in human using high-throughput sequencing.
MI0016426_1	0.88278216	0.6368152	up	1.0139486	0.019984461	hsa-miR-3150b-3p	miRNA	miRBase:MI0016426
MI0017438_1	0.88278216	0.63968813	down	-1.0268165	-0.038178366	hsa-miR-4791	miRNA	miRBase:MI0017438
MI0000254_1	0.88278216	0.6418635	up	1.0119473	0.017134123	hsa-miR-30c-2-3p	miRNA	miRBase:MI0000254	miR-30c was cloned from mouse heart and brain tissues by Lagos-Quintana et al. [1]. Two human hairpin precursor sequences are predicted based on homology with the mouse sequences, on chromosomes 1 (MIR:MI0000736) and 6 (MIR:MI0000254) [3]. Expression of miR-30c was later independently verified in human HL-60 leukemia cells [2].
MI0022688_1	0.88278216	0.6418635	up	1.0017602	0.0025372633	hsa-miR-6842-5p	miRNA	miRBase:MI0022688
MI0023611_2	0.88278216	0.6418635	up	1.0015659	0.0022573972	hsa-miR-7151-5p	miRNA	miRBase:MI0023611
MI0022215_2	0.88278216	0.6418635	up	1.014908	0.021348892	hsa-miR-6503-5p	miRNA	miRBase:MI0022215
MI0000069_1	0.88278216	0.6418635	down	-1.0039603	-0.005702152	hsa-miR-15a-3p	miRNA	miRBase:MI0000069	Reference [1] named this sequence miR-15. This is renamed miR-15a here to avoid confusion with miR-15b (MIR:MI0000438) identified later by others. This gene and miR-16 are clustered within 0.5 kb at 13q14. This region has been shown to be deleted in more than half of B cell chronic lymphocytic leukemias (CLL). Both miR-15a and miR-16 are deleted or down-regulated in more than two thirds of CLL ca…
MI0003780_2	0.8841898	0.64714986	down	-1.1030786	-0.1415356	hsa-miR-1296-5p	miRNA	miRBase:MI0003780
MI0000488_1	0.8841898	0.64729035	up	1.0556692	0.07815781	hsa-miR-194-5p	miRNA	miRBase:MI0000488	This miRNA sequence was predicted based on homology to a verified miRNA from mouse [1]. Michael et al. subsequently verified expression of miR-194 in human [2]. Two putative pairs of orthologous hairpin precursors structures are found in mouse (mir-194-1 (MIR:MI0000236) on chromosome 1, and mir-194-2 (MIR:MI0000733) on chromosome 19) and human (mir-194-1 (MIR:MI0000488) on chromosome 1, and mir-1…
MI0000802_2	0.8841898	0.64729035	up	1.0175577	0.02511066	hsa-miR-340-5p	miRNA	miRBase:MI0000802	This sequence is the predicted homologue of a miRNA cloned from rat neuronal tissue [1,2]. Landgraf et al. show that the 5' product is the predominant one in human, mouse and rat [3], in contrast to the previous annotation. The mature sequence shown here represents the most commonly cloned form from large-scale cloning studies [3].
MI0000734_2	0.8841898	0.64729035	up	1.0264935	0.037724562	hsa-miR-106b-5p	miRNA	miRBase:MI0000734
MI0000071_1	0.8841898	0.64729035	up	1.0068777	0.009888401	hsa-miR-17-5p	miRNA	miRBase:MI0000071|RFAM:RF00051
MI0000762_1	0.8918828	0.6538105	down	-1.0735385	-0.10237399	hsa-miR-362-5p	miRNA	miRBase:MI0000762
MI0000095_2	0.8950098	0.66049594	down	-1.013144	-0.018839264	hsa-miR-93-5p	miRNA	miRBase:MI0000095	Mourelatos et al. identified two copies of this sequence mapping to chromosome 7, and assigned the names mir-93-7.1 and mir-93-7.2 [1]. Subsequent genome assemblies suggest the presence of only one miR-93 locus on chromosome 7. The mature sequence shown here represents the most commonly cloned form from large-scale cloning studies [5]. The 5' end of the miRNA may be offset with respect to previou…
MI0005764_1	0.8950098	0.66049594	up	1.2220749	0.28933266	hsa-miR-941	miRNA	miRBase:MI0005764
MI0003186_2	0.8950098	0.66049594	up	1.0510343	0.07180979	hsa-miR-502-3p	miRNA	miRBase:MI0003186	Extensive cloning studies suggest that the 3' product may be the predominant one [2].
MI0000101_2	0.8950098	0.66307	down	-1.0644549	-0.09011484	hsa-miR-99a-3p	miRNA	miRBase:MI0000101|RFAM:RF00104	This sequence is localised to chromosome 21 and was named mir-99-21 in reference [1].
MI0003198_1	0.8950098	0.6648645	up	1.0865121	0.119704224	hsa-miR-514a-3p	miRNA	miRBase:MI0003198	The mature sequence shown here represents the most commonly cloned form from large-scale cloning studies [2].
MI0014172_1	0.8950098	0.6658491	up	1.0238892	0.03405958	hsa-miR-3146	miRNA	miRBase:MI0014172
MI0022965_1	0.8950098	0.6658491	down	-1.0272702	-0.038815696	hsa-miR-7114-3p	miRNA	miRBase:MI0022965
MI0005767_2	0.8950098	0.6676916	down	-1.0019408	-0.0027973359	hsa-miR-942-3p	miRNA	miRBase:MI0005767
MI0000447_1	0.8950098	0.6676916	up	1.0019336	0.0027868652	hsa-miR-128-1-5p	miRNA	miRBase:MI0000447	The most commonly cloned mature sequences derived from the previously annotated mir-128a and mir-128b were shown by Landgraf et al to be identical [3]. The sequences are therefore renamed mir-128-1 and mir-128-2.
MI0017447_2	0.8950098	0.6676916	up	1.011652	0.01671309	hsa-miR-3688-3p	miRNA	miRBase:MI0017447
MI0017295_1	0.8950098	0.6676916	down	-1.0024214	-0.003489089	hsa-miR-4665-5p	miRNA	miRBase:MI0017295
MI0022697_1	0.8950098	0.6676916	up	1.0011184	0.0016126395	hsa-miR-6851-3p	miRNA	miRBase:MI0022697
MI0022214_1	0.8950098	0.6676916	up	1.003952	0.005690332	hsa-miR-6502-5p	miRNA	miRBase:MI0022214
MI0000282_1	0.89762324	0.6738081	down	-1.0440266	-0.062158488	hsa-miR-199b-3p	miRNA	miRBase:MI0000282	This human miRNA was predicted by computational methods using conservation with mouse and Fugu rubripes sequences [1]. Expression of the excised 5' miR has been validated in zebrafish, the ends mapped by cloning [2], and later verified in human [3].
MI0000471_2	0.89762324	0.6738081	down	-1.0440732	-0.062222894	hsa-miR-126-3p	miRNA	miRBase:MI0000471
MI0001445_1	0.89762324	0.6738081	down	-1.0023499	-0.003386145	hsa-miR-423-5p	miRNA	miRBase:MI0001445	miR-423 (renamed miR-423-3p here) is expressed in human promyelocytic leukemia (HL-60) cells [1]. The level of expression was shown to be up-regulated 48 hours after TPA-induction. The mature sequence shown here represents the most commonly cloned form from large-scale cloning studies [2].
MI0000077_1	0.89762324	0.6738081	down	-1.0124921	-0.017910596	hsa-miR-21-5p	miRNA	miRBase:MI0000077	Mourelatos et al. named this sequence miR-21 precursor-17 and also reported the exact reverse complement of this predicted stem-loop sequence and erroneously assigned the name miR-104 [2].
MI0005564_1	0.89762324	0.6764259	down	-1.1273957	-0.17299403	hsa-miR-873-3p	miRNA	miRBase:MI0005564	This sequence was identified as a miRNA candidate by Berezikov et al. using RAKE and MPSS techniques [1]. Expression was later confirmed by cloning [2].
MI0025750_1	0.89762324	0.67712265	down	-1.041572	-0.058762535	hsa-miR-7974	miRNA	miRBase:MI0025750
MI0017389_1	0.89762324	0.67712265	up	1.0451025	0.06364441	hsa-miR-4750-5p	miRNA	miRBase:MI0017389
MI0016793_1	0.89762324	0.6784592	down	-1.09065	-0.12518816	hsa-miR-548ag	miRNA	miRBase:MI0016793
MI0022584_2	0.89762324	0.6817691	up	1.0562953	0.079013176	hsa-miR-6739-3p	miRNA	miRBase:MI0022584
MI0022617_1	0.89762324	0.682437	up	1.03174	0.045079384	hsa-miR-6772-3p	miRNA	miRBase:MI0022617
MI0000089_2	0.89762324	0.68721694	up	1.0587531	0.082366236	hsa-miR-31-5p	miRNA	miRBase:MI0000089	The mature sequence shown here represents the most commonly cloned form from large-scale cloning studies [2]. The 5' end of the miRNA may be offset with respect to previous annotations.
MI0000342_2	0.89762324	0.68722326	up	1.0147051	0.021060448	hsa-miR-200b-3p	miRNA	miRBase:MI0000342	The mature sequence shown here represents the most commonly cloned form from large-scale cloning studies [4].
MI0000465_2	0.89762324	0.68722326	down	-1.0057529	-0.008275928	hsa-miR-191-5p	miRNA	miRBase:MI0000465	This miRNA sequence is predicted based on homology to a verified miRNA from mouse [1]. The expression of this miRNA was later confirmed in human HL-60 leukemia cells [2]. The mature sequence shown here represents the most commonly cloned form from large-scale cloning studies [4].
MI0000093_2	0.89762324	0.68722326	down	-1.0551351	-0.077427775	hsa-miR-92a-3p	miRNA	miRBase:MI0000093	Human miR-92a (previously named miR-92 here) has two predicted hairpin precursor sequences: mir-92a-1 (MIR:MI0000093) on chromosome 13 (named mir-92-13 in [1]) and mir-92a-2 (MIR:MI0000094) on chromosome X (named mir-92-X in [1]). miR-92a has also been cloned from mouse embryonic stem cells [2] and is predicted to be expressed from two closely related precursor hairpins (MIR:MI0000719 and MIR:MI0…
MI0000300_1	0.89762324	0.68722326	up	1.0418998	0.05921654	hsa-miR-223-5p	miRNA	miRBase:MI0000300	This human miRNA was predicted by computational methods using conservation with mouse and Fugu rubripes sequences [1]. Expression of the excised miR has been validated in zebrafish, and the 5' end mapped by PCR. Landgraf et al. confirm expression in human [2]. The mature sequence shown here represents the most commonly cloned form from large-scale cloning studies [2].
MI0000300_2	0.89762324	0.68722326	up	1.0555367	0.0779768	hsa-miR-223-3p	miRNA	miRBase:MI0000300	This human miRNA was predicted by computational methods using conservation with mouse and Fugu rubripes sequences [1]. Expression of the excised miR has been validated in zebrafish, and the 5' end mapped by PCR. Landgraf et al. confirm expression in human [2]. The mature sequence shown here represents the most commonly cloned form from large-scale cloning studies [2].
MI0003686_1	0.89762324	0.68722326	down	-1.1042253	-0.14303453	hsa-miR-542-3p	miRNA	miRBase:MI0003686	The mature sequence shown here represents the most commonly cloned form from large-scale cloning studies [2].
MI0014181_1	0.89762324	0.68841624	up	1.0122724	0.017597508	hsa-miR-3074-3p	miRNA	miRBase:MI0014181
MI0003761_2	0.89762324	0.68841624	down	-1.0001054	-1.5202464E-4	hsa-miR-668-3p	miRNA	miRBase:MI0003761
MI0016599_1	0.89762324	0.68841624	down	-1.004685	-0.006743306	hsa-miR-3942-3p	miRNA	miRBase:MI0016599
MI0019134_2	0.89762324	0.68841624	down	-1.0208169	-0.029724149	hsa-miR-664b-3p	miRNA	miRBase:MI0019134
MI0006316_1	0.9025521	0.6930953	down	-1.0387216	-0.054808978	hsa-miR-1227-3p	miRNA	miRBase:MI0006316
MI0000778_1	0.90662444	0.6973246	up	1.0383997	0.054361865	hsa-miR-370-5p	miRNA	miRBase:MI0000778	The mature sequence shown here represents the most commonly cloned form from large-scale cloning studies [3].
MI0000475_2	0.90662444	0.7001835	down	-1.0429883	-0.060722973	hsa-miR-136-3p	miRNA	miRBase:MI0000475	miR-136 was first identified by cloning studies in mouse [1]. Its expression was later verified in human embryonic stem cells [2].
MI0000737_2	0.90662444	0.7007376	up	1.0962884	0.13262743	hsa-miR-200a-3p	miRNA	miRBase:MI0000737	miR-200a was cloned from mouse kidney tissue [1], and expression later confirmed by cloning in human [3].
MI0000542_1	0.90662444	0.7007376	up	1.0203934	0.029125432	hsa-miR-320a-3p	miRNA	miRBase:MI0000542
MI0000456_1	0.90662444	0.7007376	up	1.0245476	0.03498698	hsa-miR-140-5p	miRNA	miRBase:MI0000456	This miRNA sequence is predicted based on homology to a verified miRNA from mouse [1]. Its expression was later verified in human [2,3]. The mature sequence shown here represents the most commonly cloned form from large-scale cloning studies [3]. The 5' end of the miRNA may be offset with respect to previous annotations.
MI0003588_1	0.9088918	0.70339537	down	-1.1426948	-0.19244017	hsa-miR-581	miRNA	miRBase:MI0003588
MI0003584_1	0.91296977	0.70746064	down	-1.091753	-0.1266465	hsa-miR-577	miRNA	miRBase:MI0003584
MI0022634_1	0.91384023	0.70904535	down	-1.1096052	-0.15004644	hsa-miR-6789-3p	miRNA	miRBase:MI0022634
MI0000296_2	0.9148019	0.71126425	down	-1.012852	-0.018423313	hsa-miR-219a-1-3p	miRNA	miRBase:MI0000296	This human miRNA was predicted by computational methods using conservation with mouse and Fugu rubripes sequences [1]. Expression of the 5' excised miR has been validated in zebrafish, and the 5' end mapped by PCR [2]. The mature products were later validated in human [3]. Two hairpin precursor structures are predicted, mir-219-1 on chromosome 6 (MIR:MI0000296) and mir-219-2 on chromosome 9 (MIR:…
MI0022648_1	0.9148019	0.7122015	up	1.1057655	0.14504541	hsa-miR-6803-3p	miRNA	miRBase:MI0022648
MI0005566_1	0.9148019	0.7138564	down	-1.0722152	-0.10059449	hsa-miR-374b-3p	miRNA	miRBase:MI0005566	This sequence was identified as a miRNA candidate by Berezikov et al. using RAKE and MPSS techniques [1]. Expression was later confirmed by cloning [2].
MI0022703_1	0.9148019	0.7143233	up	1.0342604	0.04859945	hsa-miR-6857-3p	miRNA	miRBase:MI0022703
MI0000113_2	0.9148019	0.7143473	up	1.040069	0.05667922	hsa-miR-106a-5p	miRNA	miRBase:MI0000113|RFAM:RF00051	This miRNA was not cloned in reference [1], rather it was identified by homology to miR-91 (MIR:MI0000071). This sequence is localised to chromosome X and was named mir-106-X in [1]. Mouse and human miR-106a (MIR:MI0000406 and MIR:MI0000113) differ at two positions but the precursor sequences are clearly closely related. The sequences are also related to mir-17 (MIR:MI0000071 and MIR:MI0000687). …
MI0022587_1	0.91513383	0.720519	down	-1.0035911	-0.0051715253	hsa-miR-6742-3p	miRNA	miRBase:MI0022587
MI0017980_1	0.91513383	0.720519	down	-1.0288384	-0.04101639	hsa-miR-5091	miRNA	miRBase:MI0017980
MI0017299_1	0.91513383	0.720519	up	1.0254272	0.036225103	hsa-miR-219b-5p	miRNA	miRBase:MI0017299
MI0016883_1	0.91513383	0.720519	down	-1.0396705	-0.056126326	hsa-miR-4517	miRNA	miRBase:MI0016883
MI0000271_1	0.91513383	0.720519	down	-1.0339777	-0.048205137	hsa-miR-181c-5p	miRNA	miRBase:MI0000271|RFAM:RF00076	This human miRNA was predicted by computational methods using conservation with mouse and Fugu rubripes sequences [1]. Expression of the excised miR has been validated in zebrafish, and the ends mapped by cloning. Landgraf et al. confirm the expression of miR-181c in human [2].
MI0000484_1	0.91513383	0.720519	up	1.0023638	0.0034062197	hsa-miR-188-5p	miRNA	miRBase:MI0000484	This miRNA sequence is predicted based on homology to a verified miRNA from mouse [1], later verified in human [2]. The mature sequence shown here represents the most commonly cloned form from large-scale cloning studies [2].
MI0000809_2	0.91513383	0.7209869	down	-1.0506419	-0.07127102	hsa-miR-151a-5p	miRNA	miRBase:MI0000809	This sequence is the predicted homologue of a miRNA cloned from rat neuronal tissue [1,2], later verified in human [3,4]. The mature sequence shown here represents the most commonly cloned form from large-scale cloning studies [4]. The 5' end of the miRNA may be offset with respect to previous annotations.
MI0016091_1	0.9171401	0.7241769	up	1.1071627	0.14686726	hsa-miR-3690	miRNA	miRBase:MI0016091
MI0016877_1	0.9171401	0.7251988	down	-1.024869	-0.035439465	hsa-miR-4511	miRNA	miRBase:MI0016877
MI0000450_1	0.9171401	0.7273771	up	1.0644845	0.09015491	hsa-miR-133a-3p	miRNA	miRBase:MI0000450	This miRNA sequence is predicted based on homology to a verified miRNA from mouse [1], later verified in human [2].
MI0000433_1	0.9171401	0.72738135	up	1.0275846	0.03925711	hsa-let-7g-3p	miRNA	miRBase:MI0000433	let-7g-3p cloned in [2] has a 1 nt 3' extension (U), which is incompatible with the genome sequence.
MI0000803_2	0.9171401	0.72804296	down	-1.1519324	-0.204056	hsa-miR-330-5p	miRNA	miRBase:MI0000803	This sequence is the predicted homologue of a miRNA cloned from rat neuronal tissue [1,2], later verified in human [3].
MI0003639_2	0.9171401	0.7280485	up	1.0020638	0.0029742955	hsa-miR-625-3p	miRNA	miRBase:MI0003639	The mature sequence shown here represents the most commonly cloned form from large-scale cloning studies [2].
MI0003185_1	0.9178088	0.72949344	up	1.0365841	0.051837225	hsa-miR-501-5p	miRNA	miRBase:MI0003185
MI0003575_2	0.91996557	0.7343746	down	-1.0122977	-0.017633695	hsa-miR-551b-3p	miRNA	miRBase:MI0003575
MI0025524_1	0.91996557	0.7343746	up	1.0035368	0.0050935512	hsa-miR-7854-3p	miRNA	miRBase:MI0025524
MI0000238_2	0.91996557	0.73447365	down	-1.0854532	-0.11829746	hsa-miR-196a-5p	miRNA	miRBase:MI0000238	Lagos-Quintana et al. [1] cloned this miRNA from human osteoblast sarcoma cells. Lim et al [2] independently predicted this miRNA by computational methods using conservation with mouse and Fugu rubripes sequences [2]. Expression of the excised miR was validated in zebrafish. The sequence maps to human chromosome 17. Yekta et al. report that miR-196 miRNAs are expressed from HOX gene clusters in m…
MI0022741_1	0.91996557	0.7348729	up	1.0458168	0.06463012	hsa-miR-6894-3p	miRNA	miRBase:MI0022741
MI0014194_1	0.92293	0.7390481	up	1.0104817	0.015043216	hsa-miR-3164	miRNA	miRBase:MI0014194
MI0000487_1	0.92293	0.74066013	down	-1.0884776	-0.12231173	hsa-miR-193a-5p	miRNA	miRBase:MI0000487	This miRNA sequence is predicted based on homology to a verified miRNA from mouse [1], later verified in human [2].
MI0003839_1	0.92293	0.74173087	down	-1.0489798	-0.06898684	hsa-miR-320b	miRNA	miRBase:MI0003839	This sequence was identified as a candidate by RAKE analysis [1], and later confirmed by Solexa sequencing [2,3]. The sequence was named mir-1242 in [2].
MI0006371_1	0.92293	0.74183714	down	-1.1191854	-0.1624491	hsa-miR-1304-3p	miRNA	miRBase:MI0006371
MI0000469_1	0.92293	0.74183714	down	-1.0293751	-0.041768756	hsa-miR-125a-5p	miRNA	miRBase:MI0000469	This miRNA sequence is predicted based on homology to a verified miRNA from mouse [1], later verified in human [2].
MI0000750_1	0.9342938	0.7523413	down	-1.0645839	-0.09028965	hsa-miR-26a-2-3p	miRNA	miRBase:MI0000750	miR-26a was cloned from HeLa cells [1]. Two predicted hairpin precursor sequences are present on chromosome 3 (MIR:MI0000083) and 12 (MIR:MI0000750), each with homologues in mouse (MIR:MI0000573 and MIR:MI0000706). The mature sequence shown here represents the most commonly cloned form from large-scale cloning studies [6].
MI0003642_1	0.9342938	0.75283235	down	-1.0364975	-0.0517166	hsa-miR-628-3p	miRNA	miRBase:MI0003642	The mature sequence shown here represents the most commonly cloned form from large-scale cloning studies [2].
MI0000255_2	0.9343991	0.75570923	up	1.0259007	0.036891125	hsa-miR-30d-5p	miRNA	miRBase:MI0000255
MI0000449_1	0.9343991	0.75570923	up	1.0351647	0.049860343	hsa-miR-132-3p	miRNA	miRBase:MI0000449	This miRNA sequence is predicted based on homology to a verified miRNA from mouse [1], later verified in human [2].
MI0003190_1	0.9343991	0.75570923	down	-1.0336865	-0.04779873	hsa-miR-505-3p	miRNA	miRBase:MI0003190	The mature sequence shown here represents the most commonly cloned form from large-scale cloning studies [2]. The 5' end of the miRNA may be offset with respect to previous annotations.
MI0022606_1	0.93521625	0.7577281	down	-1.0194794	-0.027832614	hsa-miR-6761-5p	miRNA	miRBase:MI0022606
MI0003581_1	0.93521625	0.7586222	up	1.0430954	0.060871042	hsa-miR-574-5p	miRNA	miRBase:MI0003581	The mature sequence shown here represents the most commonly cloned form from large-scale cloning studies [2].
MI0016760_2	0.93521625	0.7600961	up	1.0526752	0.07406043	hsa-miR-4423-3p	miRNA	miRBase:MI0016760
MI0022597_2	0.93521625	0.7600961	up	1.0152206	0.021793308	hsa-miR-6752-3p	miRNA	miRBase:MI0022597
MI0000459_1	0.9409093	0.7656603	down	-1.058811	-0.08244502	hsa-miR-143-5p	miRNA	miRBase:MI0000459	This miRNA sequence was predicted based on homology to a verified miRNA from mouse [1]. Michael et al. subsequently verified expression of miR-143 in human, and demonstrated significantly reduced levels of the miRNA in precancerous and neoplastic colorectal tissue [2]. miR-143 cloned in [3] has a 1 nt 3' extension (A), which is incompatible with the genome sequence.
MI0000082_2	0.94236475	0.76925814	up	1.0937259	0.12925126	hsa-miR-25-5p	miRNA	miRBase:MI0000082
MI0000272_2	0.94236475	0.7696605	up	1.07313	0.10182487	hsa-miR-182-5p	miRNA	miRBase:MI0000272
MI0000286_1	0.94236475	0.7696605	down	-1.013312	-0.019078424	hsa-miR-210-3p	miRNA	miRBase:MI0000286	This human miRNA was predicted by computational methods using conservation with mouse and Fugu rubripes sequences [1]. Expression of the excised miR has been validated in zebrafish, and the ends mapped by cloning. Its expression was later verified in human BC-1 cells [2].
MI0000737_1	0.94978344	0.77666557	up	1.080863	0.11218367	hsa-miR-200a-5p	miRNA	miRBase:MI0000737	miR-200a was cloned from mouse kidney tissue [1], and expression later confirmed by cloning in human [3].
MI0003129_1	0.95372295	0.7836867	up	1.0294663	0.041896563	hsa-miR-146b-5p	miRNA	miRBase:MI0003129
MI0000650_2	0.95372295	0.7836867	down	-1.0234759	-0.03347711	hsa-miR-200c-3p	miRNA	miRBase:MI0000650	The mature sequence shown here represents the most commonly cloned form from large-scale cloning studies [3].
MI0003820_1	0.95372295	0.7836867	down	-1.0553005	-0.07765383	hsa-miR-454-3p	miRNA	miRBase:MI0003820	The mature miRNA sequences were named miR-454-5p and miR-454-3p in [1] and here. Landgraf et al. showed that the 3' product is the predominant one [2]. The mature sequence shown here represents the most commonly cloned form from large-scale cloning studies [2].
MI0005763_1	0.95372295	0.7836867	up	1.0969743	0.13352966	hsa-miR-941	miRNA	miRBase:MI0005763
MI0008329_2	0.9654048	0.7942474	down	-1.0839863	-0.1163465	hsa-miR-1908-5p	miRNA	miRBase:MI0008329
MI0000281_1	0.96619385	0.79778355	up	1.0011423	0.0016469973	hsa-miR-199a-3p	miRNA	miRBase:MI0000281	Lagos-Quintana et al. [1] cloned miR-199 from human osteoblast sarcoma cells. They also reported identification of a miRNA from the opposite arm in mouse cells. This sequence was named miR-199-s and the sequence from the 3' arm of the homologous mouse precursor miR-199-as. Lim et al. [2] independently predicted this miRNA computationally using conservation with mouse and Fugu rubripes sequences […
MI0000094_1	0.96619385	0.79778355	down	-1.0523056	-0.07355371	hsa-miR-92a-3p	miRNA	miRBase:MI0000094	Human miR-92a (previously named miR-92 here) has two predicted hairpin precursor sequences: mir-92a-1 (MIR:MI0000093) on chromosome 13 (named mir-92-13 in [1]) and mir-92a-2 (MIR:MI0000094) on chromosome X (named mir-92-X in [1]). miR-92a has also been cloned from mouse embryonic stem cells [2] and is predicted to be expressed from two closely related precursor hairpins (MIR:MI0000719 and MIR:MI0…
MI0001519_2	0.96619385	0.79778355	up	1.033405	0.047405694	hsa-miR-20b-5p	miRNA	miRBase:MI0001519
MI0003136_1	0.96687156	0.8004646	down	-1.0603966	-0.08460388	hsa-miR-496	miRNA	miRBase:MI0003136	The mature sequence shown here represents the most commonly cloned form from large-scale cloning studies [2]. The 5' end of the miRNA may be offset with respect to previous annotations. miR-496 cloned in [2] has a 1 nt 3' extension (U), which is incompatible with the genome sequence.
MI0003513_1	0.96687156	0.800786	down	-1.1080316	-0.14799906	hsa-miR-455-5p	miRNA	miRBase:MI0003513	The mir-455 precursor was predicted computationally and a 5' mature product verified in human by Northern blot [1]. The precise sequence termini of the mature forms were derived by cloning from human and rat samples [2].
MI0022689_1	0.96687156	0.8020214	down	-1.0610108	-0.08543939	hsa-miR-6843-3p	miRNA	miRBase:MI0022689
MI0000489_1	0.96687156	0.80463237	up	1.0210137	0.030002275	hsa-miR-195-3p	miRNA	miRBase:MI0000489	This miRNA sequence is predicted based on homology to a verified miRNA from mouse [1], later verified in human [2].
MI0014164_1	0.96687156	0.8050843	up	1.0315993	0.044882674	hsa-miR-548t-5p	miRNA	miRBase:MI0014164
MI0008191_1	0.96687156	0.8050843	down	-1.0471789	-0.06650788	hsa-miR-320c	miRNA	miRBase:MI0008191
MI0016746_2	0.96687156	0.8050843	down	-1.0548874	-0.07708903	hsa-miR-548o-3p	miRNA	miRBase:MI0016746
MI0000489_2	0.97046953	0.8119427	up	1.0411826	0.058223158	hsa-miR-195-5p	miRNA	miRBase:MI0000489	This miRNA sequence is predicted based on homology to a verified miRNA from mouse [1], later verified in human [2].
MI0000268_2	0.97046953	0.81194663	down	-1.0977324	-0.13452643	hsa-miR-34a-5p	miRNA	miRBase:MI0000268	This human miRNA was predicted by computational methods using conservation with mouse and Fugu rubripes sequences [1]. Expression of the excised miR has been validated in zebrafish, and the ends mapped by cloning. Dostie et al. independently cloned this sequence in human but misnamed the sequence miR-172 (the sequence is unrelated to MIR172 from Arabidopsis) [2]. The sequence maps to human chromo…
MI0000255_1	0.97046953	0.81194663	up	1.0064622	0.009293013	hsa-miR-30d-3p	miRNA	miRBase:MI0000255
MI0000264_1	0.97046953	0.81194663	down	-1.0530981	-0.07463981	hsa-miR-7-5p	miRNA	miRBase:MI0000264|RFAM:RF00053	This human miRNA was predicted by computational methods using conservation with mouse and Fugu rubripes sequences [1]. Expression of the excised miR has been validated in zebrafish, and the 5' end mapped by PCR. Landgraf et al. confirm expression in human [2]. The mature sequence shown here represents the most commonly cloned form from large-scale cloning studies [2].
MI0003560_1	0.9735876	0.81552505	up	1.0307834	0.04374123	hsa-miR-92b-5p	miRNA	miRBase:MI0003560	The mature sequence shown here represents the most commonly cloned form from large-scale cloning studies [2].
MI0006425_1	0.9763377	0.8188011	down	-1.0195335	-0.0279092	hsa-miR-1278	miRNA	miRBase:MI0006425
MI0014186_2	0.9773497	0.8206233	up	1.0455912	0.064318955	hsa-miR-3158-3p	miRNA	miRBase:MI0014186
MI0003589_1	0.9816287	0.8261716	down	-1.0920441	-0.12703113	hsa-miR-582-3p	miRNA	miRBase:MI0003589
MI0006444_1	0.9816287	0.8261716	up	1.019714	0.028164571	hsa-miR-1307-3p	miRNA	miRBase:MI0006444
MI0003127_1	0.983879	0.8290455	down	-1.0836893	-0.115951225	hsa-miR-511-5p	miRNA	miRBase:MI0003127
MI0003513_2	0.9903939	0.83686393	up	1.0161784	0.02315366	hsa-miR-455-3p	miRNA	miRBase:MI0003513	The mir-455 precursor was predicted computationally and a 5' mature product verified in human by Northern blot [1]. The precise sequence termini of the mature forms were derived by cloning from human and rat samples [2].
MI0022657_2	0.9903939	0.8375525	up	1.0025867	0.0037270333	hsa-miR-6812-3p	miRNA	miRBase:MI0022657
MI0000467_2	0.9903939	0.840336	down	-1.0696435	-0.09713004	hsa-miR-9-5p	miRNA	miRBase:MI0000467
MI0003583_2	0.9903939	0.8403865	up	1.0777354	0.10800305	hsa-miR-576-3p	miRNA	miRBase:MI0003583	The mature sequence shown here represents the most commonly cloned form from large-scale cloning studies [2].
MI0003602_2	0.9903939	0.84045374	down	-1.0433125	-0.061171416	hsa-miR-590-3p	miRNA	miRBase:MI0003602
MI0000261_2	0.9903939	0.84045374	down	-1.0037781	-0.0054403753	hsa-miR-139-5p	miRNA	miRBase:MI0000261	The mature sequence shown here represents the most commonly cloned form from large-scale cloning studies [2].
MI0022647_1	0.9919779	0.84278595	down	-1.0619664	-0.08673815	hsa-miR-6802-3p	miRNA	miRBase:MI0022647
MI0003760_2	0.99695814	0.85478866	down	-1.000122	-1.7592752E-4	hsa-miR-671-3p	miRNA	miRBase:MI0003760	The mature sequence shown here represents the most commonly cloned form from large-scale cloning studies [2].
MI0000078_1	0.99695814	0.85478866	down	-1.0208398	-0.029756496	hsa-miR-22-3p	miRNA	miRBase:MI0000078
MI0000681_1	0.99695814	0.85478866	up	1.034276	0.048621237	hsa-miR-155-5p	miRNA	miRBase:MI0000681	Human mir-155 is predicted based on homology to a cloned miR from mouse (MIR:MI0000177) [1], and later experimentally validated in human HL-60 leukemia cells [2]. Like the mouse miRNA, human mir-155 resides in the non-coding BIC transcript (EMBL:AF402776), located on chromosome 21 [3]. The mature form differs from that in mouse at a single position. Eis et al. confirm that miR-155 is processed fr…
MI0033674_1	0.99695814	0.8577134	up	1.0518299	0.07290146	hsa-miR-10527-5p	miRNA	miRBase:MI0033674
MI0022583_1	0.99695814	0.85786486	down	-1.0339195	-0.0481238	hsa-miR-6738-3p	miRNA	miRBase:MI0022583
MI0016004_2	0.99695814	0.85786486	down	-1.0805367	-0.1117481	hsa-miR-3614-5p	miRNA	miRBase:MI0016004
MI0006354_1	0.99695814	0.8611747	down	-1.0459695	-0.064840764	hsa-miR-548k	miRNA	miRBase:MI0006354
MI0003190_2	0.99695814	0.86172885	down	-1.0326704	-0.046379827	hsa-miR-505-5p	miRNA	miRBase:MI0003190	The mature sequence shown here represents the most commonly cloned form from large-scale cloning studies [2]. The 5' end of the miRNA may be offset with respect to previous annotations.
MI0022619_2	0.99695814	0.86901647	up	1.0292907	0.041650463	hsa-miR-6774-3p	miRNA	miRBase:MI0022619
MI0003187_2	0.99695814	0.8691163	down	-1.0962447	-0.13256985	hsa-miR-450a-5p	miRNA	miRBase:MI0003187
MI0002469_1	0.99695814	0.8691606	down	-1.1109922	-0.15184867	hsa-miR-485-5p	miRNA	miRBase:MI0002469
MI0010634_1	0.99695814	0.8745606	up	1.0305817	0.043458898	hsa-miR-2115-3p	miRNA	miRBase:MI0010634
MI0000088_1	0.99695814	0.8754764	up	1.038104	0.053951062	hsa-miR-30a-3p	miRNA	miRBase:MI0000088	The mature sequences miR-30 [1] and miR-97 [2] appear to originate from the same precursor. Subsequent data confirm that both arms of the precursor appear to give rise to mature miRNA sequences (Pfeffer S, pers. comm.). Landgraf et al. later showed that the 5' product is the predominant one [5]. Related miRNAs are processed from the 5' arms of other precursor loci (mir-30b, MIR:MI0000441; mir-30c…
MI0000434_2	0.99695814	0.87893057	down	-1.0564699	-0.079251684	hsa-let-7i-3p	miRNA	miRBase:MI0000434	This miRNA sequence is predicted based on homology to a verified miRNA from mouse [1], later verified in human [2].
MI0014208_1	0.99695814	0.88067985	up	1.0953401	0.13137893	hsa-miR-3174	miRNA	miRBase:MI0014208
MI0000468_1	0.99695814	0.88354874	down	-1.0143052	-0.020491866	hsa-miR-9-5p	miRNA	miRBase:MI0000468
MI0014211_2	0.99695814	0.88358825	up	1.0017682	0.0025487659	hsa-miR-3177-3p	miRNA	miRBase:MI0014211
MI0001445_2	0.99695814	0.88358825	up	1.0133804	0.019175842	hsa-miR-423-3p	miRNA	miRBase:MI0001445	miR-423 (renamed miR-423-3p here) is expressed in human promyelocytic leukemia (HL-60) cells [1]. The level of expression was shown to be up-regulated 48 hours after TPA-induction. The mature sequence shown here represents the most commonly cloned form from large-scale cloning studies [2].
MI0022701_2	0.99695814	0.88413256	down	-1.0253569	-0.036126144	hsa-miR-6855-3p	miRNA	miRBase:MI0022701
MI0022715_1	0.99695814	0.89505744	up	1.0526661	0.07404785	hsa-miR-6868-3p	miRNA	miRBase:MI0022715
MI0003814_1	0.99695814	0.8970642	up	1.0256503	0.03653887	hsa-miR-1271-5p	miRNA	miRBase:MI0003814
MI0003126_1	0.99695814	0.8980611	up	1.0930879	0.12840943	hsa-miR-491-5p	miRNA	miRBase:MI0003126	The mature sequence shown here represents the most commonly cloned form from large-scale cloning studies [2].
MI0000764_1	0.99695814	0.89806324	up	1.0128384	0.018403957	hsa-miR-363-3p	miRNA	miRBase:MI0000764
MI0022658_1	0.99695814	0.9015318	up	1.1415362	0.19097665	hsa-miR-6813-3p	miRNA	miRBase:MI0022658
MI0000076_2	0.99695814	0.90391064	down	-1.0164468	-0.023534749	hsa-miR-20a-3p	miRNA	miRBase:MI0000076
MI0000261_1	0.99695814	0.90655935	down	-1.0236561	-0.033731163	hsa-miR-139-3p	miRNA	miRBase:MI0000261	The mature sequence shown here represents the most commonly cloned form from large-scale cloning studies [2].
MI0022960_1	0.99695814	0.90808743	up	1.027867	0.039653543	hsa-miR-7109-3p	miRNA	miRBase:MI0022960
MI0022577_2	0.99695814	0.91158617	down	-1.0753345	-0.10478557	hsa-miR-6732-3p	miRNA	miRBase:MI0022577
MI0000270_2	0.99695814	0.9125623	down	-1.0077465	-0.0111327125	hsa-miR-181b-5p	miRNA	miRBase:MI0000270|RFAM:RF00076	This human miRNA was predicted by computational methods using conservation with mouse and Fugu rubripes sequences [1]. Expression of the excised miR has been validated in zebrafish, and the ends mapped by cloning. Its expression was later verified in human BC-1 cells [3]. There are two predicted hairpin precursor sequences in the human genome; mir-181b-1 (MIR:MI0000270) is found on chromosome 1 […
MI0000088_2	0.99695814	0.9125623	up	1.0127869	0.0183306	hsa-miR-30a-5p	miRNA	miRBase:MI0000088	The mature sequences miR-30 [1] and miR-97 [2] appear to originate from the same precursor. Subsequent data confirm that both arms of the precursor appear to give rise to mature miRNA sequences (Pfeffer S, pers. comm.). Landgraf et al. later showed that the 5' product is the predominant one [5]. Related miRNAs are processed from the 5' arms of other precursor loci (mir-30b, MIR:MI0000441; mir-30c…
MI0016413_1	0.99695814	0.9197633	up	1.0233928	0.033359982	hsa-miR-3909	miRNA	miRBase:MI0016413
MI0006402_1	0.99695814	0.9210068	down	-1.0223793	-0.031930503	hsa-miR-548o-3p	miRNA	miRBase:MI0006402
MI0022663_1	0.99695814	0.9258107	down	-1.0379716	-0.053766992	hsa-miR-6818-5p	miRNA	miRBase:MI0022663
MI0000081_2	0.99695814	0.92708415	down	-1.0186229	-0.026620021	hsa-miR-24-2-5p	miRNA	miRBase:MI0000081	mir-24-2 was identified independently by two groups. This sequence was named miR-24 precursor-19 in reference [2].
MI0000477_1	0.99695814	0.9270906	down	-1.0115042	-0.016502272	hsa-miR-146a-5p	miRNA	miRBase:MI0000477	This miRNA sequence is predicted based on homology to a verified miRNA from mouse [1]. Its expression was later verified in human [2,3].
MI0000087_1	0.99695814	0.9270906	up	1.0671477	0.09375991	hsa-miR-29a-3p	miRNA	miRBase:MI0000087|RFAM:RF00074	miR-29a was previously know as miR-29 here and in [1]. The mature sequence shown here represents the most commonly cloned form from large-scale cloning studies [6].
MI0000067_1	0.99695814	0.9270906	up	1.0148207	0.021224845	hsa-let-7f-5p	miRNA	miRBase:MI0000067|RFAM:RF00027
MI0000440_1	0.99695814	0.9270906	down	-1.0027387	-0.0039457288	hsa-miR-27b-5p	miRNA	miRBase:MI0000440	Lagos-Quintana et al. determined the expression of miR-27b in mouse [1] - a human sequence was predicted based on homology. Michael et al. subsequently verified the expression of this miRNA in human cells [2].
MI0017878_2	0.99695814	0.9270906	down	-1.0319476	-0.045369733	hsa-miR-5010-3p	miRNA	miRBase:MI0017878
MI0000066_1	0.99695814	0.9270906	up	1.022509	0.03211351	hsa-let-7e-5p	miRNA	miRBase:MI0000066|RFAM:RF00027	The mature sequence shown here represents the most commonly cloned form from large-scale cloning studies [3].
MI0000068_2	0.99695814	0.9270906	up	1.0115004	0.016496832	hsa-let-7f-5p	miRNA	miRBase:MI0000068|RFAM:RF00027
MI0006656_1	0.99695814	0.9303222	up	1.0250269	0.035661794	hsa-miR-1197	miRNA	miRBase:MI0006656	Afanasyeva et al. refer to this sequence using the internal identifier MYCNSC_NB5_330 [1]. Some additional sequences reported in [1] do not meet miRBase requirements for miRNA identification.
MI0000683_2	0.99695814	0.9342768	down	-1.030863	-0.04385268	hsa-miR-181b-2-3p	miRNA	miRBase:MI0000683|RFAM:RF00076	This human miRNA was predicted by computational methods using conservation with mouse and Fugu rubripes sequences [1]. Expression of the excised miR has been validated in zebrafish, and the ends mapped by cloning. Its expression was later verified in human BC-1 cells [3]. There are two predicted hairpin precursor sequences in the human genome; mir-181b-1 (MIR:MI0000270) is found on chromosome 1 […
MI0014204_1	0.99695814	0.9342768	down	-1.0320474	-0.04550922	hsa-miR-3173-3p	miRNA	miRBase:MI0014204
MI0000273_2	0.99695814	0.93435013	up	1.215619	0.28169107	hsa-miR-183-5p	miRNA	miRBase:MI0000273	This human miRNA was predicted by computational methods using conservation with mouse and Fugu rubripes sequences [1]. Expression of the excised miR has been validated in zebrafish, and the 5' end mapped by PCR. Expression was later confirmed in human [2,3]. The mature sequence shown here represents the most commonly cloned form from large-scale cloning studies [3].
MI0006389_1	0.99695814	0.9368646	down	-1.0327018	-0.046423797	hsa-miR-1255a	miRNA	miRBase:MI0006389
MI0022607_2	0.99695814	0.9368646	up	1.054759	0.07691343	hsa-miR-6762-3p	miRNA	miRBase:MI0022607
MI0025525_1	0.99695814	0.9368646	down	-1.0208112	-0.029716063	hsa-miR-7855-5p	miRNA	miRBase:MI0025525
MI0008331_2	0.99695814	0.9368646	up	1.0071968	0.010345582	hsa-miR-1910-5p	miRNA	miRBase:MI0008331
MI0000271_2	0.99695814	0.9368646	up	1.0278403	0.039616063	hsa-miR-181c-3p	miRNA	miRBase:MI0000271|RFAM:RF00076	This human miRNA was predicted by computational methods using conservation with mouse and Fugu rubripes sequences [1]. Expression of the excised miR has been validated in zebrafish, and the ends mapped by cloning. Landgraf et al. confirm the expression of miR-181c in human [2].
MI0016900_1	0.99695814	0.9368646	up	1.0682564	0.09525793	hsa-miR-4533	miRNA	miRBase:MI0016900
MI0000816_1	0.99695814	0.94017196	up	1.0170851	0.02444036	hsa-miR-335-5p	miRNA	miRBase:MI0000816	This sequence is the predicted homologue of a miRNA cloned from rat neuronal tissue [1,2], later verified in human [3].
MI0022574_2	0.99695814	0.94071263	down	-1.0214167	-0.030571502	hsa-miR-6729-3p	miRNA	miRBase:MI0022574
MI0000284_2	0.99695814	0.94071263	down	-1.051997	-0.07313052	hsa-miR-204-5p	miRNA	miRBase:MI0000284	This human miRNA was predicted by computational methods using conservation with mouse and Fugu rubripes sequences [1]. Expression of the excised miR has been validated in zebrafish, and the ends mapped by cloning. Landgraf et al. confirm expression in human [2].
MI0000115_2	0.99695814	0.94077885	down	-1.0756767	-0.1052445	hsa-miR-16-2-3p	miRNA	miRBase:MI0000115	This entry represents a second putative hairpin precursor sequence for miR-16, located on chromosome 3 (see also MIR:MI0000070). The sequence was previously named mir-16-3 here and in references [1] and [2].
MI0000447_2	0.99695814	0.9416432	down	-1.0060681	-0.008727978	hsa-miR-128-3p	miRNA	miRBase:MI0000447	The most commonly cloned mature sequences derived from the previously annotated mir-128a and mir-128b were shown by Landgraf et al to be identical [3]. The sequences are therefore renamed mir-128-1 and mir-128-2.
MI0000727_2	0.99695814	0.9416432	down	-1.0037895	-0.0054568234	hsa-miR-128-3p	miRNA	miRBase:MI0000727	The most commonly cloned mature sequences derived from the previously annotated mir-128a and mir-128b were shown by Landgraf et al to be identical [3]. The sequences are therefore renamed mir-128-1 and mir-128-2.
MI0000459_2	0.99695814	0.9416432	up	1.0525678	0.07391322	hsa-miR-143-3p	miRNA	miRBase:MI0000459	This miRNA sequence was predicted based on homology to a verified miRNA from mouse [1]. Michael et al. subsequently verified expression of miR-143 in human, and demonstrated significantly reduced levels of the miRNA in precancerous and neoplastic colorectal tissue [2]. miR-143 cloned in [3] has a 1 nt 3' extension (A), which is incompatible with the genome sequence.
MI0003599_2	0.99695814	0.9416432	up	1.0257696	0.03670671	hsa-miR-589-5p	miRNA	miRBase:MI0003599
MI0000072_1	0.99695814	0.9489162	up	1.0743058	0.10340468	hsa-miR-18a-5p	miRNA	miRBase:MI0000072	This sequence maps to chromosome 13 and is named miR-18 precursor-13 in reference [2]. The mature sequence shown here represents the most commonly cloned form from large-scale cloning studies [5]. The mature sequence shown here represents the most commonly cloned form from large-scale cloning studies [5].
MI0000747_2	0.99695814	0.95351523	down	-1.0113854	-0.016332915	hsa-miR-296-5p	miRNA	miRBase:MI0000747	This sequence is the predicted human homologue of mouse miR-296 cloned from mouse embryonic stem cells [1,3]. Its expression has also been verified in human ES cells [2].
MI0000298_2	0.99695814	0.95621437	down	-1.0098586	-0.014153313	hsa-miR-221-5p	miRNA	miRBase:MI0000298	This human miRNA was predicted by computational methods using conservation with mouse and Fugu rubripes sequences [1]. Expression of the excised miR has been validated in zebrafish, and later validated in human HL-60 leukemia cells [2].
MI0003184_2	0.99695814	0.95621526	up	1.0022309	0.0032148985	hsa-miR-500a-3p	miRNA	miRBase:MI0003184
MI0000078_2	0.99695814	0.9594086	down	-1.0115324	-0.016542567	hsa-miR-22-5p	miRNA	miRBase:MI0000078
MI0003125_2	0.99695814	0.9604549	up	1.0088626	0.012729724	hsa-miR-490-3p	miRNA	miRBase:MI0003125
MI0016062_1	0.99695814	0.9605375	down	-1.0324873	-0.046123996	hsa-miR-3661	miRNA	miRBase:MI0016062
MI0025242_1	0.99695814	0.9605375	down	-1.0159136	-0.02277772	hsa-miR-7706	miRNA	miRBase:MI0025242
MI0005769_1	0.99695814	0.9642881	down	-1.006076	-0.008739261	hsa-miR-944	miRNA	miRBase:MI0005769
MI0005762_1	0.99695814	0.9642881	down	-1.0125172	-0.017946435	hsa-miR-940	miRNA	miRBase:MI0005762
MI0011284_2	0.99695814	0.9661647	down	-1.0537977	-0.075597964	hsa-miR-2277-5p	miRNA	miRBase:MI0011284
MI0016759_1	0.99695814	0.9684076	down	-1.0154495	-0.022118527	hsa-miR-4422	miRNA	miRBase:MI0016759
MI0017380_2	0.99695814	0.9684076	up	1.0137529	0.019706095	hsa-miR-4742-5p	miRNA	miRBase:MI0017380
MI0000295_2	0.99695814	0.9684076	up	1.009084	0.013046255	hsa-miR-218-5p	miRNA	miRBase:MI0000295	This human miRNA was predicted by computational methods using conservation with mouse and Fugu rubripes sequences [1]. Expression of the excised miR has been validated in zebrafish, and the 5' end mapped by PCR. Landgraf et al. confirm expression in human [2].
MI0022739_1	0.99695814	0.9684076	down	-1.0140495	-0.02012812	hsa-miR-6892-5p	miRNA	miRBase:MI0022739
MI0016860_1	0.99695814	0.9684076	down	-1.0140576	-0.020139653	hsa-miR-4498	miRNA	miRBase:MI0016860
MI0014231_2	0.99695814	0.9684076	up	1.0081797	0.01175276	hsa-miR-3187-3p	miRNA	miRBase:MI0014231
MI0017395_2	0.99695814	0.9684076	down	-1.0098195	-0.014097452	hsa-miR-4755-3p	miRNA	miRBase:MI0017395
MI0000482_2	0.99695814	0.9684076	down	-1.0139759	-0.020023303	hsa-miR-185-3p	miRNA	miRBase:MI0000482	This miRNA sequence is predicted based on homology to a verified miRNA from mouse [1]. Its expression was later verified in human BC-1 cells [2]. The mature sequence shown here represents the most commonly cloned form from large-scale cloning studies [3].
MI0019134_1	0.99695814	0.9684076	up	1.0008484	0.0012234816	hsa-miR-664b-5p	miRNA	miRBase:MI0019134
MI0000461_1	0.99695814	0.97080207	down	-1.0496043	-0.06984553	hsa-miR-145-5p	miRNA	miRBase:MI0000461	This miRNA sequence was predicted based on homology to a verified miRNA from mouse [1]. Michael et al. subsequently verified expression of miR-145 in human, and demonstrated significantly reduced levels of the miRNA in precancerous and neoplastic colorectal tissue [2]. The mature sequence shown here represents the most commonly cloned form from large-scale cloning studies [4].
MI0000082_1	0.99695814	0.97080207	down	-1.007108	-0.010218364	hsa-miR-25-3p	miRNA	miRBase:MI0000082
MI0000102_2	0.99695814	0.97080207	down	-1.1123396	-0.15359733	hsa-miR-100-5p	miRNA	miRBase:MI0000102|RFAM:RF00104	This sequence is localised to chromosome 11 and was named mir-100-11 in reference [1].
MI0005565_1	0.99695814	0.97080207	down	-1.0810825	-0.11247657	hsa-miR-543	miRNA	miRBase:MI0005565	This sequence was identified as a miRNA candidate by Berezikov et al. using RAKE and MPSS techniques [1]. Expression has been independently confirmed in mouse and rat [2].
MI0000803_1	0.99695814	0.97080207	up	1.0705503	0.09835261	hsa-miR-330-3p	miRNA	miRBase:MI0000803	This sequence is the predicted homologue of a miRNA cloned from rat neuronal tissue [1,2], later verified in human [3].
MI0000811_1	0.99695814	0.97674775	down	-1.0086796	-0.012468026	hsa-miR-148b-5p	miRNA	miRBase:MI0000811	This sequence is the predicted homologue of a miRNA cloned from rat neuronal tissue [1,2]. Its expression was later verified in human [3,4].
MI0003629_2	0.99695814	0.97674775	up	1.015759	0.022558134	hsa-miR-616-5p	miRNA	miRBase:MI0003629
MI0022653_1	0.99695814	0.9780914	up	1.005942	0.008547107	hsa-miR-6808-3p	miRNA	miRBase:MI0022653
MI0015995_2	0.99695814	0.9780914	down	-1.0077299	-0.011108991	hsa-miR-3605-5p	miRNA	miRBase:MI0015995
MI0016760_1	0.99695814	0.9780914	down	-1.026153	-0.03724581	hsa-miR-4423-5p	miRNA	miRBase:MI0016760
MI0000290_1	0.99695814	0.9780914	up	1.0016416	0.0023664313	hsa-miR-214-3p	miRNA	miRBase:MI0000290	This human miRNA was predicted by computational methods using conservation with mouse and Fugu rubripes sequences [1]. Expression of the excised miR has been validated in zebrafish, and the ends mapped by cloning. Landgraf et al. confirm expression in human [2]. The mature sequence shown here represents the most commonly cloned form from large-scale cloning studies [2].
MI0017414_1	0.99695814	0.9780914	down	-1.0146999	-0.021053161	hsa-miR-4772-5p	miRNA	miRBase:MI0017414
MI0016080_2	0.99695814	0.9780914	up	1.013393	0.019193832	hsa-miR-3679-3p	miRNA	miRBase:MI0016080
MI0000783_1	0.99695814	0.9780914	down	-1.0020933	-0.0030168588	hsa-miR-375-3p	miRNA	miRBase:MI0000783
MI0005560_2	0.99695814	0.9780914	up	1.007499	0.010778378	hsa-miR-885-5p	miRNA	miRBase:MI0005560	This sequence was identified as a miRNA candidate by Berezikov et al. using RAKE and MPSS techniques [1]. Expression was later confirmed by cloning [2].
MI0014158_2	0.99695814	0.9780914	up	1.0147651	0.021145869	hsa-miR-3136-5p	miRNA	miRBase:MI0014158
MI0014159_1	0.99695814	0.9780914	down	-1.0186452	-0.026651593	hsa-miR-544b	miRNA	miRBase:MI0014159
MI0019147_2	0.99695814	0.9780914	down	-1.0057062	-0.008208895	hsa-miR-5588-5p	miRNA	miRBase:MI0019147
MI0000461_2	0.99695814	0.9780914	down	-1.0154071	-0.022058232	hsa-miR-145-3p	miRNA	miRBase:MI0000461	This miRNA sequence was predicted based on homology to a verified miRNA from mouse [1]. Michael et al. subsequently verified expression of miR-145 in human, and demonstrated significantly reduced levels of the miRNA in precancerous and neoplastic colorectal tissue [2]. The mature sequence shown here represents the most commonly cloned form from large-scale cloning studies [4].
MI0014171_1	0.99695814	0.9780914	up	1.0221688	0.0316334	hsa-miR-1273c	miRNA	miRBase:MI0014171
MI0033672_1	0.99695814	0.9780914	up	1.0125307	0.01796563	hsa-miR-10525-3p	miRNA	miRBase:MI0033672
MI0017979_1	0.99695814	0.9780914	down	-1.0357695	-0.05070293	hsa-miR-5090	miRNA	miRBase:MI0017979
MI0025241_1	0.99695814	0.9780914	down	-1.0069661	-0.010015135	hsa-miR-7705	miRNA	miRBase:MI0025241
MI0022693_1	0.99695814	0.9780914	down	-1.0185504	-0.026517363	hsa-miR-6847-5p	miRNA	miRBase:MI0022693
MI0005761_2	0.99695814	0.9780914	up	1.0315335	0.044790644	hsa-miR-939-5p	miRNA	miRBase:MI0005761
MI0022695_1	0.99695814	0.9780914	down	-1.0285559	-0.04062016	hsa-miR-6849-3p	miRNA	miRBase:MI0022695
MI0006359_1	0.99695814	0.9780914	down	-1.0742173	-0.10328589	hsa-miR-1299	miRNA	miRBase:MI0006359
MI0016415_1	0.99695814	0.9780914	up	1.0070196	0.010091819	hsa-miR-3911	miRNA	miRBase:MI0016415
MI0017303_1	0.99695814	0.9780914	down	-1.0163196	-0.0233542	hsa-miR-4672	miRNA	miRBase:MI0017303
MI0016838_1	0.99695814	0.9780914	up	1.0103623	0.014872666	hsa-miR-4479	miRNA	miRBase:MI0016838
MI0016843_2	0.99695814	0.9780914	down	-1.0140805	-0.020172216	hsa-miR-4482-5p	miRNA	miRBase:MI0016843
MI0019133_2	0.99695814	0.9780914	up	1.0028951	0.0041707363	hsa-miR-5579-5p	miRNA	miRBase:MI0019133
MI0016427_1	0.99695814	0.9780914	down	-1.0412358	-0.058296826	hsa-miR-3920	miRNA	miRBase:MI0016427
MI0000742_2	0.99695814	0.9780914	up	1.0125307	0.01796563	hsa-miR-34b-3p	miRNA	miRBase:MI0000742	Houbaviy et al. cloned 3 closely related sequences from mouse embryonic stem cells [1], and named them miR-34a, miR-34b and miR-172. These names have been remapped to miR-34c (MIR:MI0000403), miR-34b (MIR:MI0000404) and miR-34a (MIR:MI0000584) to clarify homology with human sequences. The predominant mature miRNA in human is expressed from the 3' arm (in contrast to previous annotation) [2]. Both…
MI0022214_2	0.99695814	0.9780914	down	-1.0109289	-0.01568149	hsa-miR-6502-3p	miRNA	miRBase:MI0022214
MI0016418_1	0.99695814	0.9780914	down	-1.0106837	-0.015331504	hsa-miR-3913-5p	miRNA	miRBase:MI0016418
MI0008190_1	0.99695814	0.9780914	up	1.0005099	7.353823E-4	hsa-miR-320d	miRNA	miRBase:MI0008190
MI0000744_1	0.99695814	0.9780914	up	1.0028951	0.0041707363	hsa-miR-299-5p	miRNA	miRBase:MI0000744	The sequence from the 5' arm of this miRNA precursor is the predicted human homologue of mouse miR-299, cloned from mouse embryonic stem cells [1,2], later validated in human [4]. Altuvia et al [3] report the cloning of a miRNA sequence from the 3' arm of the same precursor in human.
MI0003643_1	0.99695814	0.9780914	up	1.037058	0.052496575	hsa-miR-629-3p	miRNA	miRBase:MI0003643
MI0026418_2	0.99695814	0.9780914	up	1.005375	0.0077337595	hsa-miR-6770-3p	miRNA	miRBase:MI0026418
MI0007259_1	0.99695814	0.9780914	up	1.0238322	0.03397929	hsa-miR-1538	miRNA	miRBase:MI0007259
MI0022622_1	0.99695814	0.9780914	down	-1.0007383	-0.0010646955	hsa-miR-6777-3p	miRNA	miRBase:MI0022622
MI0022713_2	0.99695814	0.9780914	up	1.013393	0.019193832	hsa-miR-6866-3p	miRNA	miRBase:MI0022713
MI0000745_2	0.99695814	0.9780914	down	-1.0317255	-0.045059215	hsa-miR-301a-5p	miRNA	miRBase:MI0000745	This sequence is the predicted human homologue of mouse miR-301, cloned from mouse embryonic stem cells [1,3]. Its expression has also been confirmed in human ES cells [2].
MI0014231_1	0.99695814	0.9780914	down	-1.0195731	-0.027965205	hsa-miR-3187-5p	miRNA	miRBase:MI0014231
MI0006407_1	0.99695814	0.9780914	up	1.0095965	0.013778767	hsa-miR-1270	miRNA	miRBase:MI0006407
MI0022641_2	0.99695814	0.9780914	down	-1.0034386	-0.0049523297	hsa-miR-6796-3p	miRNA	miRBase:MI0022641
MI0022644_2	0.99695814	0.9780914	down	-1.0354283	-0.050227635	hsa-miR-6799-3p	miRNA	miRBase:MI0022644
MI0014239_1	0.99695814	0.9780914	down	-1.0166825	-0.023869218	hsa-miR-3194-3p	miRNA	miRBase:MI0014239
MI0000451_1	0.99695814	0.9780914	down	-1.0261854	-0.037291396	hsa-miR-133a-5p	miRNA	miRBase:MI0000451	This miRNA sequence is predicted based on homology to a verified miRNA from mouse [1] later verified in human [2].
MI0000470_2	0.99695814	0.9780914	down	-1.0088168	-0.012664261	hsa-miR-125b-2-3p	miRNA	miRBase:MI0000470	This miRNA sequence is predicted based on homology to a verified miRNA from mouse [1]. Its expression was later verified in human BC-1 cells [2].
MI0014246_1	0.99695814	0.9780914	up	1.0246736	0.0351644	hsa-miR-3198	miRNA	miRBase:MI0014246
MI0022665_2	0.99695814	0.9780914	up	1.0043229	0.0062231654	hsa-miR-6820-3p	miRNA	miRBase:MI0022665
MI0000086_2	0.9993335	0.9853986	down	-1.0213466	-0.030472493	hsa-miR-28-3p	miRNA	miRBase:MI0000086
MI0000750_2	0.9993335	0.9853986	up	1.0102051	0.014648301	hsa-miR-26a-5p	miRNA	miRBase:MI0000750	miR-26a was cloned from HeLa cells [1]. Two predicted hairpin precursor sequences are present on chromosome 3 (MIR:MI0000083) and 12 (MIR:MI0000750), each with homologues in mouse (MIR:MI0000573 and MIR:MI0000706). The mature sequence shown here represents the most commonly cloned form from large-scale cloning studies [6].
MI0000076_1	0.9993335	0.9853986	down	-1.0190179	-0.027179442	hsa-miR-20a-5p	miRNA	miRBase:MI0000076
MI0022553_1	0.9993335	0.9853986	down	-1.0237995	-0.03393326	hsa-miR-6718-5p	miRNA	miRBase:MI0022553
MI0000748_1	0.9993335	0.9853986	up	1.017487	0.025010431	hsa-miR-130b-5p	miRNA	miRBase:MI0000748	This sequence is the predicted human homologue of mouse miR-130b cloned from mouse embryonic stem cells [1,2]. Its expression was later verified in human BC-1 cells [3].
MI0022732_1	0.9997865	0.9868411	up	1.0052487	0.007552421	hsa-miR-6885-3p	miRNA	miRBase:MI0022732
MI0017308_2	1.0	0.9893865	up	1.0047587	0.006849092	hsa-miR-4677-3p	miRNA	miRBase:MI0017308
MI0002465_2	1.0	0.99219555	down	-1.011601	-0.016640328	hsa-miR-410-3p	miRNA	miRBase:MI0002465
MI0005567_1	1.0	1.0	down	-1.0200619	-0.028656632	hsa-miR-760	miRNA	miRBase:MI0005567	This sequence was identified as a miRNA candidate by Berezikov et al. using RAKE and MPSS techniques [1]. Expression was later confirmed by cloning [2].
MI0022585_2	1.0	1.0	down	-1.0149286	-0.021378208	hsa-miR-6740-3p	miRNA	miRBase:MI0022585
MI0022706_2	1.0	1.0	down	-1.0259911	-0.03701819	hsa-miR-6769b-3p	miRNA	miRBase:MI0022706
MI0000107_1	1.0	1.0	down	-1.0012777	-0.0018421335	hsa-miR-29b-3p	miRNA	miRBase:MI0000107|RFAM:RF00074	This sequence was named mir-102-1 in reference [1]. Human miR-102 is a homologue of mouse miR-29b (MIR:MI0000143) and so has been renamed here for consistency.
MI0003587_1	1.0	1.0	up	1.0344088	0.048806462	hsa-miR-580-3p	miRNA	miRBase:MI0003587
MI0000439_1	1.0	1.0	up	1.0070195	0.010091648	hsa-miR-23b-5p	miRNA	miRBase:MI0000439
MI0017342_1	1.0	1.0	down	-1.0072384	-0.0104051735	hsa-miR-4709-3p	miRNA	miRBase:MI0017342
MI0017342_2	1.0	1.0	down	-1.009948	-0.014281035	hsa-miR-4709-5p	miRNA	miRBase:MI0017342
MI0022223_2	1.0	1.0	up	1.0000888	1.2812138E-4	hsa-miR-6511a-3p	miRNA	miRBase:MI0022223
MI0022713_1	1.0	1.0	down	-1.0165683	-0.023707153	hsa-miR-6866-5p	miRNA	miRBase:MI0022713
MI0022626_1	1.0	1.0	down	-1.012019	-0.01723643	hsa-miR-6781-3p	miRNA	miRBase:MI0022626

## Sheet: Table S3.
Table S3. Differentially expressed miRNAs in peripheral blood mononuclear cells (PBMCs) of SSc-ILD and SSc-noILD patients
Gene ID	q	p	Regulation	FC	Log FC	Accession	Gene Type	DB Refs	Description
MI0022729_2	0.67067194	0.0011331524	down	-1.5927229	-0.67149526	hsa-miR-6882-5p	miRNA	miRBase:MI0022729
MI0003133_1	0.67067194	0.0020013712	down	-2.1101186	-1.0773242	hsa-miR-432-5p	miRNA	miRBase:MI0003133
MI0000282_2	0.67067194	0.0031232885	up	1.3719336	0.45621064	hsa-miR-199b-5p	miRNA	miRBase:MI0000282	This human miRNA was predicted by computational methods using conservation with mouse and Fugu rubripes sequences [1]. Expression of the excised 5' miR has been validated in zebrafish, the ends mapped by cloning [2], and later verified in human [3].
MI0000466_1	0.67067194	0.003125865	down	-1.1041427	-0.14292659	hsa-miR-9-3p	miRNA	miRBase:MI0000466
MI0016590_1	0.67067194	0.003995254	down	-1.8426225	-0.88176054	hsa-miR-3934-5p	miRNA	miRBase:MI0016590
MI0003136_1	0.67067194	0.0043722256	down	-1.1191485	-0.16240147	hsa-miR-496	miRNA	miRBase:MI0003136	The mature sequence shown here represents the most commonly cloned form from large-scale cloning studies [2]. The 5' end of the miRNA may be offset with respect to previous annotations. miR-496 cloned in [2] has a 1 nt 3' extension (U), which is incompatible with the genome sequence.
MI0006324_1	0.67067194	0.005779449	down	-1.1165454	-0.15904196	hsa-miR-1234-3p	miRNA	miRBase:MI0006324
MI0003513_2	0.67067194	0.0081475675	down	-1.2088026	-0.27357864	hsa-miR-455-3p	miRNA	miRBase:MI0003513	The mir-455 precursor was predicted computationally and a 5' mature product verified in human by Northern blot [1]. The precise sequence termini of the mature forms were derived by cloning from human and rat samples [2].
MI0003530_2	0.67067194	0.010847016	down	-1.6737952	-0.74312305	hsa-miR-487b-3p	miRNA	miRBase:MI0003530
MI0003588_1	0.67067194	0.01261801	up	1.5581759	0.6398581	hsa-miR-581	miRNA	miRBase:MI0003588
MI0022577_2	0.67067194	0.013486354	down	-1.2436327	-0.3145604	hsa-miR-6732-3p	miRNA	miRBase:MI0022577
MI0000472_1	0.67067194	0.014286395	down	-1.8102117	-0.8561584	hsa-miR-127-5p	miRNA	miRBase:MI0000472	This miRNA sequence is predicted based on homology to a verified miRNA from mouse [1]. The expression of this miRNA was later confirmed by cloning in human cells [2,3].
MI0005543_1	0.67067194	0.014293312	down	-1.7712792	-0.8247916	hsa-miR-708-3p	miRNA	miRBase:MI0005543
MI0022965_1	0.67067194	0.014305373	down	-1.1266265	-0.1720093	hsa-miR-7114-3p	miRNA	miRBase:MI0022965
MI0003183_1	0.67067194	0.018049045	up	1.4177209	0.50357354	hsa-miR-499a-5p	miRNA	miRBase:MI0003183	The mature sequence shown here represents the most commonly cloned form from large-scale cloning studies [2].
MI0000078_2	0.67067194	0.01855102	down	-1.2579381	-0.33106098	hsa-miR-22-5p	miRNA	miRBase:MI0000078
MI0005764_1	0.67067194	0.018742485	up	1.4458832	0.53195095	hsa-miR-941	miRNA	miRBase:MI0005764
MI0003677_2	0.67067194	0.019014599	down	-1.0245771	-0.03502861	hsa-miR-655-3p	miRNA	miRBase:MI0003677
MI0022215_2	0.67067194	0.021048658	down	-1.065992	-0.092196606	hsa-miR-6503-5p	miRNA	miRBase:MI0022215
MI0006313_2	0.67067194	0.023051206	up	1.4188291	0.5047008	hsa-miR-1226-3p	miRNA	miRBase:MI0006313
MI0003514_2	0.67067194	0.02360242	up	1.1312438	0.17790991	hsa-miR-539-3p	miRNA	miRBase:MI0003514
MI0000807_2	0.67067194	0.027235819	down	-1.2519443	-0.32417038	hsa-miR-323a-3p	miRNA	miRBase:MI0000807	This sequence is the predicted homologue of a miRNA cloned from rat neuronal tissue [1,2], later verified in human [3].
MI0000441_2	0.67067194	0.028195446	down	-1.3117647	-0.39150897	hsa-miR-30b-5p	miRNA	miRBase:MI0000441	This miRNA sequence is predicted based on homology to a verified miRNA from mouse [1], later verified in human [2].
MI0000299_1	0.67067194	0.028195446	down	-1.2349988	-0.30450967	hsa-miR-222-3p	miRNA	miRBase:MI0000299	This human miRNA was predicted by computational methods using conservation with mouse and Fugu rubripes sequences [1]. Expression of the excised miR was validated in zebrafish, and the ends mapped by cloning. Subsequent cloning studies have also verified the expression of miR-222 in human ES cells. The mature sequence shown here represents the most commonly cloned form from large-scale cloning st…
MI0000253_1	0.67067194	0.02962644	up	1.1849643	0.24484359	hsa-miR-148a-3p	miRNA	miRBase:MI0000253
MI0001652_2	0.67067194	0.031115858	up	1.5569129	0.6386882	hsa-miR-450a-5p	miRNA	miRBase:MI0001652	Xie et al. [1] refer to this sequence by the internal identifier MIR238. The sequence is unrelated to C. elegans mir-238 (MIR:MI0000313).
MI0000732_2	0.67067194	0.034299962	up	1.3445784	0.42715386	hsa-miR-194-5p	miRNA	miRBase:MI0000732	This miRNA sequence was predicted based on homology to a verified miRNA from mouse [1]. Michael et al. subsequently verified expression of miR-194 in human [2]. Two putative pairs of orthologous hairpin precursors structures are found in mouse (mir-194-1 (MIR:MI0000236) on chromosome 1, and mir-194-2 (MIR:MI0000733) on chromosome 19) and human (mir-194-1 (MIR:MI0000488) on chromosome 1, and mir-1…
MI0000274_1	0.67067194	0.03723441	down	-1.2996522	-0.3781256	hsa-miR-187-3p	miRNA	miRBase:MI0000274	This human miRNA was predicted by computational methods using conservation with mouse and Fugu rubripes sequences [1]. Expression of the excised miR has been validated in zebrafish, and the 5' end mapped by PCR. Landgraf et al. confirm expression in human [2]. The mature sequence shown here represents the most commonly cloned form from large-scale cloning studies [2].
MI0003676_1	0.67067194	0.03775013	down	-1.7651991	-0.8198309	hsa-miR-654-5p	miRNA	miRBase:MI0003676
MI0000270_1	0.67067194	0.037754215	up	1.3933663	0.4785746	hsa-miR-181b-3p	miRNA	miRBase:MI0000270|RFAM:RF00076	This human miRNA was predicted by computational methods using conservation with mouse and Fugu rubripes sequences [1]. Expression of the excised miR has been validated in zebrafish, and the ends mapped by cloning. Its expression was later verified in human BC-1 cells [3]. There are two predicted hairpin precursor sequences in the human genome; mir-181b-1 (MIR:MI0000270) is found on chromosome 1 […
MI0000439_2	0.67067194	0.039589554	down	-1.167865	-0.22387356	hsa-miR-23b-3p	miRNA	miRBase:MI0000439
MI0000789_2	0.67067194	0.039960034	down	-1.30658	-0.38579538	hsa-miR-381-3p	miRNA	miRBase:MI0000789
MI0003556_1	0.67067194	0.040462486	down	-1.0229156	-0.032687116	hsa-miR-551a	miRNA	miRBase:MI0003556
MI0000290_1	0.67067194	0.040462486	down	-1.0373539	-0.052908126	hsa-miR-214-3p	miRNA	miRBase:MI0000290	This human miRNA was predicted by computational methods using conservation with mouse and Fugu rubripes sequences [1]. Expression of the excised miR has been validated in zebrafish, and the ends mapped by cloning. Landgraf et al. confirm expression in human [2]. The mature sequence shown here represents the most commonly cloned form from large-scale cloning studies [2].
MI0016080_2	0.67067194	0.040462486	down	-1.0319983	-0.045440562	hsa-miR-3679-3p	miRNA	miRBase:MI0016080
MI0000783_1	0.67067194	0.040462486	down	-1.007983	-0.011471263	hsa-miR-375-3p	miRNA	miRBase:MI0000783
MI0014158_2	0.67067194	0.040462486	down	-1.0298648	-0.042454936	hsa-miR-3136-5p	miRNA	miRBase:MI0014158
MI0014159_1	0.67067194	0.040462486	down	-1.0369658	-0.05236838	hsa-miR-544b	miRNA	miRBase:MI0014159
MI0017979_1	0.67067194	0.040462486	down	-1.0602489	-0.08440292	hsa-miR-5090	miRNA	miRBase:MI0017979
MI0003618_2	0.67067194	0.040462486	down	-1.0398533	-0.05638006	hsa-miR-605-3p	miRNA	miRBase:MI0003618
MI0017340_1	0.67067194	0.040462486	down	-1.0465648	-0.06566166	hsa-miR-4707-3p	miRNA	miRBase:MI0017340
MI0000468_2	0.67067194	0.040462486	down	-1.0257267	-0.036646347	hsa-miR-9-3p	miRNA	miRBase:MI0000468
MI0022622_1	0.67067194	0.040462486	down	-1.0058992	-0.008485729	hsa-miR-6777-3p	miRNA	miRBase:MI0022622
MI0022713_2	0.67067194	0.040462486	down	-1.0319983	-0.045440562	hsa-miR-6866-3p	miRNA	miRBase:MI0022713
MI0014231_1	0.67067194	0.040462486	down	-1.038411	-0.0543776	hsa-miR-3187-5p	miRNA	miRBase:MI0014231
MI0022644_2	0.67067194	0.040462486	down	-1.0597147	-0.083675876	hsa-miR-6799-3p	miRNA	miRBase:MI0022644
MI0003658_1	0.67067194	0.040462486	down	-1.0504217	-0.07096864	hsa-miR-643	miRNA	miRBase:MI0003658
MI0015866_1	0.67067194	0.040462486	down	-1.0609115	-0.085304365	hsa-miR-4326	miRNA	miRBase:MI0015866
MI0005543_2	0.67067194	0.040999625	down	-1.7158805	-0.7789491	hsa-miR-708-5p	miRNA	miRBase:MI0005543
MI0000787_1	0.67067194	0.041500065	down	-1.5666428	-0.6476762	hsa-miR-379-5p	miRNA	miRBase:MI0000787	The mature sequence shown here represents the most commonly cloned form from large-scale cloning studies [4].
[truncated: 954 more rows]

## Sheet: Table S4.
Table S4. Differentially expressed miRNAs in peripheral blood mononuclear cells (PBMCs) of SSc-PAH and SSc-noPAH patients
[truncated: 938 more rows]

[truncated: 1 more sheets: Table S5.]
